# Supplementary material for: The Strength of the Nutrient Solution Modulates the Functional Profile of Hydroponically Grown Lettuce in a Genotype-Dependent Manner
Source: Foods. 2020 Aug 21;9(9):1156. doi: 10.3390/foods9091156 (PMC7555578; doi:10.3390/foods9091156)
Supplement: Supplementary file 1 [file foods-09-01156-s001.zip]

Archive with 6 entries (5 files):
- foods-891657-supplementary/
- foods-891657-supplementary/foods-891657 supple proof.docx
- foods-891657-supplementary/Suppl. table S1_DataSet.xlsx
- foods-891657-supplementary/Suppl. table S2_Dataset MSMS.xlsx
- foods-891657-supplementary/Suppl. table S3_Common VIPs Concentration.xlsx
- foods-891657-supplementary/Suppl. Table S4_correlations.xlsx
