# Supplementary material for: The Strength of the Nutrient Solution Modulates the Functional Profile of Hydroponically Grown Lettuce in a Genotype-Dependent Manner
Source: Foods. 2020 Aug 21;9(9):1156. doi: 10.3390/foods9091156 (PMC7555578; doi:10.3390/foods9091156)
Supplement: Supplementary file 1 [file foods-09-01156-s001.zip › foods-891657-supplementary/Suppl. table S1_DataSet.xlsx]

## Sheet: Foglio1
			Green Salanova
			Full strength / S ctr						Half strength						Quarter strength
Compound	class	subclass	Lettuce_1-r001	Lettuce_1-r002	Lettuce_2-r001	Lettuce_2-r002	Lettuce_3-r001	Lettuce_3-r002	Lettuce_4-r001	Lettuce_4-r002	Lettuce_5-r001	Lettuce_5-r002	Lettuce_6-r001	Lettuce_6-r002	Lettuce_7-r001	Lettuce_7-r002	Lettuce_8-r001	Lettuce_8-r002	Lettuce_9-r001	Lettuce_9-r002	Alignment Value	Annotations	CAS Number	ChEBI ID	CompositeSpectrum
Pelargonidin	Flavonoids	Anthocyanins	668370	564728	610893	221921	733096	702383	154087	1046399	201365	492179	141019	1114905	203650	214410	1346835	1293122	1185164	508052	Pelargonidin	Pelargonidin [ C15 H11 O5, tgt=49.35, overall=49.35 ]			(272.26602, 4034.0505)(273.06238, 1479.1489)(274.22977, 242.445)(257.0653, 2421.7622)(258.0622, 5478.9346)(272.125, 9574.044)(273.06943, 1735.862)(274.06378, 129.37)(257.25385, 4097.7627)(258.11887, 7621.6577)(259.07562, 250.22499)(314.52725, 149.60501)(292.7881, 12238.218)(294.01804, 2764.7058)(295.0183, 267.72668)(297.3911, 2268.0166)(276.86188, 8818.459)(277.70163, 8642.257)
Cyanidin	Flavonoids	Anthocyanins	654356	634231	841560	662734	749412	274863	557016	567438	698197	739388	134154	717217	144190	79462	246078	132654	124987	240193	Cyanidin	Cyanidin [ C15 H11 O6, tgt=23.34, overall=23.34 ]			(287.23093, 14101.445)(288.05313, 3690.7375)(272.26532, 1326.1222)(274.0626, 588.41)(290.16583, 4379.3564)(292.07584, 7106.2925)(293.08017, 2483.3901)(271.80844, 1193.8562)(274.6637, 835.30597)(274.0639, 825.77)(275.0579, 1755.27)(328.02307, 348.14334)(330.0152, 379.18)(309.70508, 2705.1814)(312.84726, 444.895)(314.0255, 447.3)(314.8382, 474.26666)(294.2553, 17923.857)(293.02838, 3065.22)
Peonidin	Flavonoids	Anthocyanins	1	1	121527	1	120785	257587	198293	140783	270276	307420	380519	131205	363752	304245	340587	366256	136159	153008	Peonidin	Peonidin [ C16 H13 O6, tgt= ]			(305.0731, 362.17)(284.0619, 858.92004)(285.06207, 429.7925)(307.08554, 583.9018)(284.06482, 488.97665)(341.0437, 4258.3257)(343.19647, 659.47205)(344.03915, 544.98334)(345.04385, 465.605)(323.9268, 643.78644)(324.52295, 663.66)(326.05963, 402.335)(309.05872, 727.2814)
Pelargonidin 3-O-arabinoside	Flavonoids	Anthocyanins	1	1	1	1	1	1	1	1	1	1	1	1	1	1	1	1	340084	1	Pelargonidin 3-O-arabinoside	Pelargonidin 3-O-arabinoside [ C20 H19 O9, tgt= ]			(403.10245, 1293.61)(385.42288, 3258.1362)(406.36276, 504.72)(406.62067, 1095.385)(407.62006, 730.925)(408.112, 311.13)(389.1168, 16707.201)(444.22134, 2867.0586)(426.04636, 4471.5103)(426.5937, 2549.0576)(410.73978, 1706.6542)
Pelargonidin 3-O-galactoside	Flavonoids	Anthocyanins	642506	639674	684643	681797	414095	424854	458601	462708	564456	563808	548804	554429	613357	603710	378691	379059	494236	494651	Pelargonidin 3-O-galactoside	Pelargonidin 3-O-galactoside [ C21 H21 O10, tgt=38.94, overall=38.94 ]			(435.9228, 21151.16)(437.63052, 6035.341)(415.09616, 1456.089)(434.13248, 23854.559)(435.14023, 4004.9492)(439.0948, 387.14)
Pelargonidin 3-O-glucoside	Flavonoids	Anthocyanins	642506	639674	684643	681797	414095	424854	458601	462708	564456	563808	548804	554429	613357	603710	378691	379059	494236	494651	Pelargonidin 3-O-glucoside	Pelargonidin 3-O-glucoside [ C21 H21 O10, tgt=38.94, overall=38.94 ]			(436.0764, 18754.092)(437.8648, 5663.5347)(437.13568, 2451.13)(415.09616, 1456.089)(434.38187, 23856.926)(435.44455, 4365.345)(457.11874, 30943.879)(458.1208, 4324.515)(459.1206, 442.19)(439.09915, 3826.7747)(440.10437, 323.365)
Petunidin 3-O-rhamnoside	Flavonoids	Anthocyanins	1330166	1295665	1544164	1524406	856590	1	859350	852689	1325370	1225797	994518	1004332	1106896	1125766	732748	723545	957368	949766	Petunidin 3-O-rhamnoside	Petunidin 3-O-rhamnoside [ C22 H23 O10, tgt=68.50, overall=68.50 ]			(448.09067, 1925.4314)(450.39578, 338.86)(429.41345, 29764.02)(430.13824, 6231.7715)(431.19965, 3464.9863)(434.1229, 11632.98)(435.1321, 5588.23)(450.3346, 8018.4175)(450.48825, 4898.1865)(451.1527, 2048.4924)(431.12714, 3336.3215)(433.58154, 2185.7112)(434.14685, 481.745)(487.3379, 4293.8105)(489.70026, 856.494)(471.52252, 6835.2524)(472.12354, 2078.467)(473.13824, 197.905)(455.12582, 2849.8262)…
Cyanidin 3-O-galactoside	Flavonoids	Anthocyanins	1	1	143551	131945	164395	178467	1	1	1	1	1	1	149492	145374	1	1	207472	212639	Cyanidin 3-O-galactoside	Cyanidin 3-O-galactoside [ C21 H21 O11, tgt=87.73, overall=87.73 ]			(449.1063, 37025.26)(450.1096, 7640.8926)(451.11246, 2024.0656)(431.10095, 2501.815)(435.12155, 2762.8599)(488.0854, 333.78)(459.08838, 1271.3601)
Cyanidin 3-O-glucoside	Flavonoids	Anthocyanins	1	1	143551	131945	164395	178467	157835	103173	1	1	187554	193888	149492	145374	78087	313714	207472	212639	Cyanidin 3-O-glucoside	Cyanidin 3-O-glucoside [ C21 H21 O11, tgt=87.73, overall=87.73 ]			(449.41385, 28803.754)(450.1087, 7297.544)(451.11246, 2024.0656)(431.10095, 2501.815)(433.31018, 72448.04)(434.12244, 18568.314)(488.0854, 333.78)(471.06583, 2044.2201)(477.1101, 524.76996)(457.59195, 2462.3962)
Malvidin 3-O-arabinoside	Flavonoids	Anthocyanins	394510	387359	296531	286399	511585	526766	272061	221463	309071	303642	234559	230876	320652	316630	362936	350563	366650	382061	Malvidin 3-O-arabinoside	Malvidin 3-O-arabinoside [ C22 H23 O11, tgt=55.58, overall=55.58 ]			(463.12637, 19733.418)(464.1296, 5194.297)(445.2646, 7672.0913)(446.12384, 1617.184)(465.13065, 3067.0322)(446.13086, 2333.74)(502.09952, 17530.736)(503.1044, 4770.976)(504.1074, 354.89)(487.0235, 8853.515)(488.54898, 1763.1199)(490.0697, 3609.551)(490.1107, 1760.38)
Delphinidin 3-O-galactoside	Flavonoids	Anthocyanins	1	1	1	1	1	1	1	1	126822	118819	1	98227	1	1	1	1	1	1	Delphinidin 3-O-galactoside	Delphinidin 3-O-galactoside [ C21H21O12, tgt= ]			(465.10034, 69476.27)(466.1046, 17040.352)(467.10666, 3438.226)(469.4556, 12504.001)(472.124, 6273.8203)(491.0665, 1460.6544)(488.36722, 6158.6143)(489.07822, 2219.029)
Delphinidin 3-O-glucoside	Flavonoids	Anthocyanins	273724	272014	273991	280480	223113	229379	288849	291345	126822	118819	270576	98227	396737	400890	331071	330109	1832133	1820928	Delphinidin 3-O-glucoside	Delphinidin 3-O-glucoside [ C21 H21 O12, tgt=59.61, overall=59.61 ]			(465.97076, 52573.414)(466.18, 16668.463)(467.10666, 3402.6138)(449.10504, 342.70502)(469.12234, 10804.804)(472.124, 6273.8203)(488.24863, 11279.097)(488.05914, 959.8216)(488.36722, 6158.6143)(489.07822, 2219.029)(471.07913, 10218.546)(472.28168, 689.974)(473.0783, 252.565)
Cyanidin 3-O-(6''-acetyl-galactoside)	Flavonoids	Anthocyanins	89516	89565	107072	111127	1	1	1	1	83270	80275	1	1	79487	81075	1	1	1	1	Cyanidin 3-O-(6''-acetyl-galactoside)	Cyanidin 3-O-(6''-acetyl-galactoside) [ C23 H23 O12, tgt=85.11, overall=85.11 ]			(473.10257, 12992.804)(474.10522, 1001.26624)(475.10187, 211.26799)(475.12134, 16818.637)(476.1251, 3547.5063)(531.08093, 6828.352)(532.0844, 524.3625)(515.1138, 44316.004)(516.1168, 10323.65)(517.11505, 1765.5126)
Petunidin 3-O-galactoside	Flavonoids	Anthocyanins	310379	1	233524	230067	396899	1	1	1	1	1	1	1	1	252481	1	1	285899	1	Petunidin 3-O-galactoside	Petunidin 3-O-galactoside [ C22 H23 O12, tgt=40.75, overall=40.75 ]			(479.11423, 3891.4167)(461.6879, 9432.954)(463.45374, 2287.6833)(465.79733, 1320.9833)(483.12753, 120562.36)(484.13052, 31826.832)(485.14072, 22809.525)(486.14575, 4300.809)(463.458, 5158.154)(467.1255, 1766.07)(468.1377, 2369.68)(521.07947, 18914.508)(522.08234, 4605.3096)(523.0905, 3054.5718)(504.0637, 1701.411)(502.55734, 16731.36)(503.1067, 5238.541)(489.0184, 2546.269)(489.89334, 3679.0664)(…
Petunidin 3-O-glucoside	Flavonoids	Anthocyanins	310379	319196	233524	230067	396899	505882	230050	224319	277803	272639	309503	305650	236872	252481	203443	203629	285899	379395	Petunidin 3-O-glucoside	Petunidin 3-O-glucoside [ C22 H23 O12, tgt=40.75, overall=40.75 ]			(479.72983, 8779.275)(481.50256, 1522.7156)(461.328, 7927.883)(462.7864, 1384.4733)(465.79733, 1320.9833)(482.83478, 86576.94)(483.76794, 23048.166)(484.86514, 19316.18)(486.1458, 4231.203)(464.90506, 37138.81)(466.33963, 11729.64)(467.28256, 6716.1416)(466.13696, 3530.865)(521.07947, 17413.438)(522.0824, 4174.436)(523.0905, 2755.6443)(504.0637, 1701.411)(502.79297, 14776.58)(503.10684, 4865.6484…
Cyanidin 3-O-(6''-acetyl-glucoside)	Flavonoids	Anthocyanins	89516	89565	107072	111127	665140	680287	685947	687928	83270	80275	630564	396988	79487	81075	726830	641404	670655	559632	Cyanidin 3-O-(6''-acetyl-glucoside)	Cyanidin 3-O-(6''-acetyl-glucoside) [ C23 H23 O12, tgt=85.11, overall=85.11 ]			(492.11108, 8191.65)(493.1144, 395.03)(473.1015, 14569.795)(474.10416, 1372.8043)(475.0991, 274.6574)(475.11865, 18435.535)(476.12207, 3958.879)(531.0785, 7861.6104)(532.08093, 1095.3715)(515.11145, 41728.504)(516.11414, 10869.381)(517.11285, 2103.8901)
Malvidin 3-O-glucoside	Flavonoids	Anthocyanins	948276	950417	1260180	1232672	706918	515622	739555	732436	929743	920669	721358	726939	849750	858955	1029739	1062520	1228616	1182332	Malvidin 3-O-glucoside	Malvidin 3-O-glucoside [ C23 H25 O12, tgt=72.13, overall=72.13 ]			(493.13263, 4855.0264)(494.1386, 2758.8801)(475.11914, 15988.91)(476.1226, 3357.2607)(494.1392, 3367.01)(533.92633, 19474.69)(535.5388, 5120.882)(538.1185, 380.23)(515.09045, 26889.96)(516.09375, 3688.9504)(516.7469, 20047.967)(517.679, 5791.8467)(519.13245, 2519.6646)(522.1501, 891.39)(499.27585, 119940.86)(500.11676, 38124.97)(501.11615, 10759.371)(502.12747, 2739.5938)
Delphinidin 3-O-(6''-acetyl-glucoside)	Flavonoids	Anthocyanins	473947	461910	404278	386699	643232	657323	391891	394478	400479	405513	340433	339890	425303	418676	468614	467438	479723	477762	Delphinidin 3-O-(6''-acetyl-glucoside)	Delphinidin 3-O-(6''-acetyl-glucoside) [ C23 H23 O13, tgt=31.14, overall=31.14 ]			(507.12094, 16567.9)(508.12543, 3426.865)(509.13855, 557.9117)(490.15768, 2680.6729)(493.12527, 4385.54)(494.12808, 614.52747)(490.11414, 3285.1)
Peonidin 3-O-(6''-acetyl-galactoside)	Flavonoids	Anthocyanins	3301015	2277178	796062	427552	2014061	630425	344212	348123	1758888	442676	946590	989446	362855	388467	464862	469950	544758	545553	Peonidin 3-O-(6''-acetyl-galactoside)	Peonidin 3-O-(6''-acetyl-galactoside) [ C24 H25 O12, tgt=47.33, overall=47.33 ]			(508.7478, 5271.6357)(508.8619, 2383.3608)(509.1451, 319.98)(487.1193, 6906.6934)(488.1211, 1243.0187)(489.13324, 712.725)(508.61502, 4926.6646)(508.8701, 1548.6156)(491.7522, 1663.0576)(493.13162, 3046.9844)(546.1156, 2172.77)(547.1178, 681.84)(527.28076, 2064.758)(528.11914, 1601.7716)(514.8011, 4914.0063)(516.1142, 1163.26)
Pelargonidin 3-O-(6''-malonyl-glucoside)	Flavonoids	Anthocyanins	395674	388660	298287	287858	524167	544093	272148	283521	309071	303642	234559	230876	321039	316751	366416	351837	384844	384314	Pelargonidin 3-O-(6''-malonyl-glucoside)	Pelargonidin 3-O-(6''-malonyl-glucoside) [ C24 H23 O13, tgt=33.97, overall=33.97 ]			(519.1159, 2549.4263)(501.93417, 14595.933)(503.10464, 4343.249)(505.08945, 131989.95)(506.092, 38682.316)(507.10287, 20860.115)(507.1214, 31563.76)(520.1364, 1558.7866)(521.1344, 443.77502)(503.1046, 10266.336)(504.10513, 4495.2734)(561.4087, 8454.284)(545.059, 275.525)(545.8788, 4841.8)(547.1227, 1479.4608)(548.1205, 559.565)(527.14056, 4100.8647)(529.11426, 6392.91)
Petunidin 3-O-(6''-acetyl-galactoside)	Flavonoids	Anthocyanins	3215791	3221940	2685079	2627413	4207334	4186286	1	1	2611438	2563840	2217763	2169368	2917390	2891585	2974479	1	2955384	1	Petunidin 3-O-(6''-acetyl-galactoside)	Petunidin 3-O-(6''-acetyl-galactoside) [ C24 H25 O13, tgt=54.29, overall=54.29 ]			(525.13, 599.815)(503.7237, 4866.349)(507.31934, 2923.8862)(509.13556, 571.16504)(507.44202, 14859.163)(508.12723, 3367.0737)(509.13904, 475.44113)(562.0993, 7387.9346)(546.12195, 3795.278)(547.12384, 1079.4185)(548.6237, 427.5)(527.11523, 9565.228)(528.1187, 1958.2802)
Petunidin 3-O-(6''-acetyl-glucoside)	Flavonoids	Anthocyanins	3215791	3221940	2685079	2627413	4207334	4186286	86579	88312	2611438	2563840	2217763	2169368	2917390	2891585	2974479	133987	2955384	230175	Petunidin 3-O-(6''-acetyl-glucoside)	Petunidin 3-O-(6''-acetyl-glucoside) [ C24 H25 O13, tgt=54.29, overall=54.29 ]			(526.81195, 1987.6276)(503.7237, 4866.349)(507.31934, 2923.8862)(509.13556, 571.16504)(527.1483, 5499.965)(528.1545, 552.75)(507.44202, 14859.163)(508.12723, 3367.0737)(509.13904, 475.44113)(563.0995, 6409.6924)(566.099, 832.56067)(545.44763, 4792.2715)(547.12427, 1027.4125)(548.6237, 427.5)(527.11523, 9565.228)(528.1187, 1958.2802)
Malvidin 3-O-galactoside	Flavonoids	Anthocyanins	326320	317815	255633	233482	1	330620	307505	301545	213373	207107	277076	276535	445795	435883	399703	383248	411333	1	Malvidin 3-O-galactoside	Malvidin 3-O-galactoside [ C23 H25 Cl O12, tgt=61.27, overall=61.27 ]			(532.40314, 12593.166)(532.7507, 2835.2156)(515.0849, 21906.848)(516.0883, 2871.007)(517.117, 20193.885)(532.4621, 1135.6633)(537.1393, 73058.75)(515.0908, 27942.64)(516.0941, 3974.3975)(517.159, 6146.98)(518.1244, 1353.6184)(571.79584, 8113.1123)(572.5779, 1939.3601)(573.8788, 35149.29)(574.08, 13304.848)(575.072, 3919.9219)(552.4309, 14075.069)(554.1349, 1241.2599)(555.0554, 1434.7334)(553.1034…
Pelargonidin 3-O-(6''-succinyl-glucoside)	Flavonoids	Anthocyanins	741724	742753	983345	959975	420523	407241	445627	440526	739935	702729	658230	479296	641182	648511	855322	864752	1702995	1737792	Pelargonidin 3-O-(6''-succinyl-glucoside)	Pelargonidin 3-O-(6''-succinyl-glucoside) [ C25 H25 O13, tgt=67.60, overall=67.60 ]			(534.9906, 6726.134)(536.8096, 4604.8335)(539.1379, 1494.22)(515.3257, 27243.295)(516.1741, 6932.1123)(517.11365, 1474.3455)(535.56903, 3619.4636)(538.1318, 10881.58)(539.1395, 1366.78)(517.129, 35286.45)(518.13214, 9127.182)(519.1369, 2007.4109)(522.1494, 351.57)(573.4709, 29349.865)(574.0852, 11705.199)(575.08124, 5777.447)(576.0815, 718.46)(555.54926, 4698.76)(558.88257, 4133.482)(559.435, 495…
Malvidin 3-O-(6''-acetyl-glucoside)	Flavonoids	Anthocyanins	4214243	4014433	198120	79471	4443743	171588	3713803	168821	1	4143098	205472	209165	378020	385910	4486792	279195	326468	1	Malvidin 3-O-(6''-acetyl-glucoside)	Malvidin 3-O-(6''-acetyl-glucoside) [ C25 H27 O13, tgt=49.93, overall=49.93 ]			(535.2884, 6495.56)(536.385, 1674.0192)(517.6316, 26507.213)(518.622, 7581.8228)(519.61804, 1908.1462)(536.8239, 104189.9)(537.16223, 76531.15)(520.345, 2452.4006)(522.63385, 2600.8496)(523.16693, 5247.5503)(524.1693, 2564.43)(557.77686, 4036.4153)(558.2599, 2060.9724)(559.0892, 1809.3214)(561.1507, 396.465)(540.88696, 15887.373)(541.902, 4243.83)(543.8944, 2362.8853)
Cyanidin 3-O-(6''-malonyl-glucoside)	Flavonoids	Anthocyanins	405443	399993	330723	337614	673839	639086	564749	556774	587220	571740	692154	689445	381115	382295	649565	650675	368975	363879	Cyanidin 3-O-(6''-malonyl-glucoside)	Cyanidin 3-O-(6''-malonyl-glucoside) [ C24 H23 O14, tgt=29.89, overall=29.89 ]			(535.63165, 76196.87)(536.6357, 19197.865)(537.66534, 18294.44)(539.1844, 6972.006)(541.1227, 2059.7112)(537.1326, 39183.113)(538.1353, 10477.485)(539.1389, 2122.4648)(574.70654, 5151.6836)(575.0743, 1855.1566)(559.1108, 2027.1417)(544.0965, 810.79)
Malvidin 3-O-(6''-acetyl-galactoside)	Flavonoids	Anthocyanins	1	1	1	79471	1	1	1	1	1	1	1	1	1	1	1	1	1	1	Malvidin 3-O-(6''-acetyl-galactoside)	Malvidin 3-O-(6''-acetyl-galactoside) [ C25H27O13, tgt= ]			(537.14465, 7579.4297)(538.1492, 1311.5449)(517.13385, 42389.15)(518.1369, 10854.124)(519.14026, 2592.9229)(558.6, 4405.808)(560.1065, 377.2)(540.1186, 17741.447)(541.12146, 3527.4592)
Cyanidin 3-O-(6''-succinyl-glucoside)	Flavonoids	Anthocyanins	463130	471280	347188	319592	400087	426589	394122	382027	289908	287686	453214	82732	583575	591313	78096	585256	86718	80478	Cyanidin 3-O-(6''-succinyl-glucoside)	Cyanidin 3-O-(6''-succinyl-glucoside) [ C25 H25 O14, tgt=7.86, overall=7.86 ]			(549.1368, 496.77)(536.3166, 2645.609)(555.5364, 22797.713)(555.1435, 15258.567)(556.14465, 528.8017)(537.86395, 18108.453)(538.13654, 13137.294)(590.0106, 377.54636)(571.3911, 9600.025)(571.23224, 2794.7424)(574.02734, 3541.598)(575.1202, 222.3)(555.2552, 3547.6829)(558.1127, 1123.8328)(559.10956, 450.82834)
Vitisin A	Flavonoids	Anthocyanins	337655	326732	302869	225147	294929	288777	216446	200226	237450	239002	239300	244443	235008	222675	185762	204324	179398	186140	Vitisin A	Vitisin A [ C26 H25 O14, tgt=64.49, overall=64.49 ]			(563.1322, 9150.34)(564.1321, 4376.295)(565.14996, 4575.685)(545.84454, 7465.277)(546.8397, 2011.81)(546.12555, 523.72504)(544.1359, 9201.351)(545.1345, 390.97498)(587.0855, 301.29)(587.11707, 3402.2402)(566.10236, 326.8967)(567.1032, 153.69376)
Pelargonidin 3-O-sambubioside	Flavonoids	Anthocyanins	250646	248047	273161	278117	157790	168748	139087	150738	175742	178115	259184	251950	226923	242268	167411	155707	305952	287668	Pelargonidin 3-O-sambubioside	Pelargonidin 3-O-sambubioside [ C26 H29 O14, tgt=68.91, overall=68.91 ]			(567.16644, 11429.764)(567.05804, 7554.5044)(569.16864, 1429.725)(547.28107, 11868.072)(548.30273, 2848.2095)(567.30334, 29856.479)(568.17316, 16377.732)(569.16907, 2610.37)(570.1646, 219.77998)(552.49896, 1400.9518)(550.16156, 418.73248)(605.1334, 16325.023)(606.13586, 2567.6802)(607.1301, 1952.7551)(592.52344, 2488.2976)(594.15466, 1700.655)(573.9978, 2015.1267)(575.32043, 979.1683)
Pelargonidin 3-O-rutinoside	Flavonoids	Anthocyanins	468930	442293	282317	291332	205067	210976	471545	487018	482842	472925	466836	466599	134370	125250	337721	335754	435741	437022	Pelargonidin 3-O-rutinoside	Pelargonidin 3-O-rutinoside [ C27 H31 O14, tgt=27.30, overall=27.30 ]			(579.33105, 11998.802)(580.18274, 2052.2822)(581.1806, 506.80054)(562.4974, 2433.9167)(562.17456, 1146.125)(581.04016, 1734.0458)(567.7376, 4623.0674)(568.1772, 4325.355)(606.824, 1345.894)(607.19196, 1713.295)(584.6535, 1766.6375)(586.1522, 462.44)
Delphinidin 3-O-sambubioside	Flavonoids	Anthocyanins	488045	461403	420666	409458	630422	670801	408958	429524	375380	1	353597	359476	461465	438226	453203	437395	427709	424018	Delphinidin 3-O-sambubioside	Delphinidin 3-O-sambubioside [ C26 H29 O16, tgt=31.55, overall=31.55 ]			(580.6597, 4037.69)(580.12085, 3463.364)(581.13153, 2234.4236)(621.1321, 3585.4255)(622.1314, 1220.2383)
Cyanidin 3-O-(6''-dioxalyl-glucoside)	Flavonoids	Anthocyanins	386295	381533	316863	308031	164299	161155	393973	402735	399604	380488	312355	297062	340352	325407	338890	338117	331511	339483	Cyanidin 3-O-(6''-dioxalyl-glucoside)	Cyanidin 3-O-(6''-dioxalyl-glucoside) [ C25 H20 O17, tgt=44.57, overall=44.57 ]			(593.22125, 6321.7676)(594.2068, 13836.313)(595.0853, 2468.358)(574.05096, 1939.4956)(593.0915, 4424.6147)(578.07495, 11252.345)(580.066, 9142.441)(618.08075, 607.55505)(599.1426, 582.7982)(603.0678, 851.00397)
Cyanidin 3-O-rutinoside	Flavonoids	Anthocyanins	488115	463867	484262	474467	74289	1	442197	458014	486402	471801	424702	458278	407527	365443	101533	101252	913625	945074	Cyanidin 3-O-rutinoside	Cyanidin 3-O-rutinoside [ C27 H31 O15, tgt=26.60, overall=26.60 ]			(601.18036, 510.36996)(581.1832, 396.32)(602.1844, 317.41156)(579.2144, 8867.748)(580.21924, 1423.727)(581.1794, 313.58414)(635.1357, 7433.3804)(636.13745, 1039.8334)(637.1256, 1415.005)(617.1335, 911.62805)(619.17377, 1444.4354)(620.1766, 451.84735)
Peonidin 3-O-rutinoside	Flavonoids	Anthocyanins	286919	199555	286564	298176	280641	292736	388259	119134	391878	341060	232076	232946	172759	503845	203923	198457	235243	224025	Peonidin 3-O-rutinoside	Peonidin 3-O-rutinoside [ C28 H33 O15, tgt=37.68, overall=37.68 ]			(609.24664, 7509.0957)(610.2551, 1782.1228)(611.18536, 566.4542)(612.1864, 10314.55)(613.189, 2154.9)(595.1909, 898.80005)(653.15424, 1346.24)(634.6762, 3081.7993)(635.1398, 536.3825)(637.1578, 1293.0537)(637.1812, 930.16)(616.11475, 6713.2734)(615.43317, 4040.3289)(616.1573, 394.79)
Cyanidin 3-O-(6''-caffeoyl-glucoside)	Flavonoids	Anthocyanins	738619	742939	637206	628533	899382	917781	882853	875879	722147	728846	916532	921083	483300	469845	1141940	1122154	750074	763168	Cyanidin 3-O-(6''-caffeoyl-glucoside)	Cyanidin 3-O-(6''-caffeoyl-glucoside) [ C30 H27 O14, tgt=70.30, overall=70.30 ]			(611.1458, 9095.445)(612.1483, 2494.4502)(594.1304, 836.15)(613.1548, 34758.83)(614.15686, 8040.3813)(615.15326, 4061.8)(616.15704, 521.3433)(651.10626, 7793.198)(652.1084, 1494.4453)(653.1068, 1125.9369)(635.1328, 3585.8103)(636.27826, 666.7643)(637.12573, 930.16)
Delphinidin 3-O-rutinoside	Flavonoids	Anthocyanins	3500230	1	3409685	3306912	3719809	3449901	3585853	3662134	3266071	3468851	3554091	422057	323140	314687	176238	3329259	349832	357154	Delphinidin 3-O-rutinoside	Delphinidin 3-O-rutinoside [ C27 H31 O16, tgt=36.00, overall=36.00 ]			(611.7732, 43141.9)(612.4337, 5569.2075)(614.1775, 5303.7725)(615.16833, 997.01)(594.58246, 4784.96)(594.82306, 1322.2233)(612.83673, 38795.652)(613.3532, 17584.102)(595.15656, 3087.5176)(638.13104, 374.265)(634.1422, 912.65753)(616.4243, 885.18024)
Delphinidin 3-O-glucosyl-glucoside	Flavonoids	Anthocyanins	4898597	4690732	4767269	4637153	858855	4457315	4904280	78566	4136224	4755239	4913790	89865	265981	256582	4817717	80650	294641	296549	Delphinidin 3-O-glucosyl-glucoside	Delphinidin 3-O-glucosyl-glucoside [ C27 H31 O17, tgt=38.16, overall=38.16 ]			(612.07556, 5530.5996)(612.1519, 1320.421)(629.98505, 2410.512)(612.82855, 29002.242)(613.76465, 11338.154)(614.54224, 4761.2705)(615.158, 1758.6687)(656.1659, 207.6425)(634.0163, 4136.303)(634.1428, 1813.5708)(635.1419, 1678.1566)
Pigment A	Flavonoids	Anthocyanins	4954205	192321	4787652	4693988	5230336	227023	236628	264173	4605325	4895343	4985216	233426	282647	337610	4858401	291211	4638579	4654420	Pigment A	Pigment A [ C31 H29 O13, tgt=52.40, overall=52.40 ]			(612.1647, 30000.803)(613.4999, 10832.172)(614.1826, 5952.512)(610.4367, 91841.664)(611.3283, 60364.867)(613.18494, 16402.832)(614.1834, 5344.234)(651.5099, 7143.45)(652.111, 2067.5432)(635.1355, 5384.464)(636.38385, 777.985)(637.1253, 1271.93)(635.8337, 1977.93)(634.14233, 765.555)(615.1424, 1731.9662)(616.139, 328.32565)(617.1377, 479.5)
Pelargonidin 3,5-O-diglucoside	Flavonoids	Anthocyanins	142799	132822	724132	724645	1017356	1052314	121177	119215	114321	121062	1059307	1058742	74590	88190	81053	82362	111296	124026	Pelargonidin 3,5-O-diglucoside	Pelargonidin 3,5-O-diglucoside [ C27 H31 Cl O15, tgt=46.84, overall=46.84 ]			(634.54926, 3829.9893)(634.1436, 2636.3572)(635.1422, 2215.106)(635.1358, 3620.8884)(636.1374, 539.45337)(613.9525, 9992.701)(614.15216, 6082.4727)(615.1488, 2858.1902)(671.46875, 1041.3256)(674.2155, 1287.6459)(674.99316, 1062.73)(651.65594, 4957.3364)(652.2329, 1069.187)(653.1003, 525.71)(653.1083, 2371.0068)(636.8414, 1439.651)(639.0996, 689.178)
Delphinidin 3-O-feruloyl-glucoside	Flavonoids	Anthocyanins	308451	301816	307636	294438	1	1	167955	173304	156039	282501	270799	144863	273855	257866	1	1	162461	173543	Delphinidin 3-O-feruloyl-glucoside	Delphinidin 3-O-feruloyl-glucoside [ C31 H29 O15, tgt=17.38, overall=17.38 ]			(645.21606, 15202.509)(646.1504, 5989.8267)(647.1524, 2171.4736)(626.1457, 771.49)(645.1974, 10371.781)(646.15607, 3150.0134)(627.1527, 1196.47)(662.4684, 6519.9946)(663.12384, 723.76666)(646.9351, 2817.1934)
Malvidin 3-O-(6''-p-coumaroyl-glucoside)	Flavonoids	Anthocyanins	1124731	1136164	1167234	1144062	663442	631985	904534	952495	1169713	1161735	1132892	1155513	1151255	1140830	686455	656539	929066	924803	Malvidin 3-O-(6''-p-coumaroyl-glucoside)	Malvidin 3-O-(6''-p-coumaroyl-glucoside) [ C32 H31 O14, tgt=62.94, overall=62.94 ]			(645.5856, 669.725)(661.12427, 26300.387)(662.1272, 6904.347)(663.1266, 547.71173)(645.1463, 12119.584)(646.1506, 4459.4175)(647.1453, 2872.6511)
Petunidin 3,5-O-diglucoside	Flavonoids	Anthocyanins	308451	301816	307636	148534	1	1	173541	179037	282560	282501	270799	267909	273855	257866	1	1	162461	100275	Petunidin 3,5-O-diglucoside	Petunidin 3,5-O-diglucoside [ C28 H33 O17, tgt=27.41, overall=27.41 ]			(646.4377, 1473.6675)(647.2059, 3690.07)(629.1912, 4426.0586)(647.1462, 1153.6506)(647.2063, 2969.39)(629.19366, 9750.122)(630.19653, 3395.6863)(662.127, 8311.284)(663.1266, 641.1359)(646.15063, 5300.599)(647.1472, 1056.3295)
Malvidin 3-O-(6''-caffeoyl-glucoside)	Flavonoids	Anthocyanins	1	696878	718901	1	1	1	1	1	669903	1	1	1	625846	1	1	1	1	1	Malvidin 3-O-(6''-caffeoyl-glucoside)	Malvidin 3-O-(6''-caffeoyl-glucoside) [ C32 H31 O15, tgt=0.18, overall=0.18 ]			(660.90955, 3829.135)(661.16614, 1645.4941)(660.9177, 3519.2646)(661.1717, 1535.8833)(677.10455, 1706.5537)(661.9999, 19643.904)(662.5099, 5504.952)(663.1354, 594.42004)
Malvidin 3,5-O-diglucoside	Flavonoids	Anthocyanins	170174	161159	202682	194357	177844	178970	161809	167399	179176	157365	133849	139647	215884	182367	139050	137179	154422	158028	Malvidin 3,5-O-diglucoside	Malvidin 3,5-O-diglucoside [ C29 H35 O17, tgt=13.72, overall=13.72 ]			(661.2066, 316.74)(637.46234, 2585.8127)(639.42065, 5292.7134)(640.19867, 612.05)(661.2081, 655.46)(639.0793, 7921.646)(640.2026, 1381.2357)(641.2064, 335.58)(660.3458, 7987.1426)(661.1715, 1288.7257)
Cyanidin 3-O-(6''-malonyl-3''-glucosyl-glucoside)	Flavonoids	Anthocyanins	1	1	1	1	1	1	1	1	149457	1	146870	143981	1	1	145775	1	286506	281535	Cyanidin 3-O-(6''-malonyl-3''-glucosyl-glucoside)	Cyanidin 3-O-(6''-malonyl-3''-glucosyl-glucoside) [ C30 H33 O19, tgt= ]			(699.15576, 13834.988)(700.1592, 3151.7373)(701.18164, 393.04498)(683.1648, 3092.5222)(699.1813, 10811.561)(700.1848, 2585.167)(701.1832, 396.46503)(683.1635, 2786.1501)(723.1122, 306.08)(707.1734, 748.0411)
Cyanidin 3-O-xylosyl-rutinoside	Flavonoids	Anthocyanins	1816016	1813354	1949753	1924718	772678	773089	1171790	1200710	1809225	1796076	1714667	1728548	1710045	1697043	755142	735920	1169234	1168230	Cyanidin 3-O-xylosyl-rutinoside	Cyanidin 3-O-xylosyl-rutinoside [ C32 H39 O19, tgt=45.46, overall=45.46 ]			(731.40216, 18637.803)(733.20337, 7630.929)(710.80176, 7526.7256)(711.7041, 3133.561)(711.21326, 1176.43)(732.20605, 43620.36)(733.20905, 14512.136)(734.2105, 1879.64)(773.1652, 2700.0273)(750.8285, 41304.78)(752.21234, 14672.157)(753.1754, 3481.0781)(751.6655, 11491.702)(752.69604, 7480.349)(753.1849, 4991.9097)(732.19385, 46764.977)(733.19586, 14898.78)(734.19366, 2543.7832)
Cyanidin 3-O-glucosyl-rutinoside	Flavonoids	Anthocyanins	10645576	9585988	10140794	9090459	181979	187716	9373454	9355597	9024957	9213328	9394331	9004477	9347360	9489955	9349637	8676978	8452521	8570369	Cyanidin 3-O-glucosyl-rutinoside	Cyanidin 3-O-glucosyl-rutinoside [ C33 H41 O20, tgt=15.74, overall=15.74 ]			(739.19543, 10463.721)(740.1989, 3563.6)(758.2166, 163018.28)(759.21716, 117456.43)(779.1531, 14877.062)(780.1539, 9892.866)(785.27, 1010.9766)(786.2365, 816.47)(762.51013, 13589.843)(763.497, 4976.6235)
Pelargonidin 3-O-glucosyl-rutinoside	Flavonoids	Anthocyanins	360362	141089	423039	377214	479820	704396	698137	392684	535204	140547	415775	411532	567341	531866	717262	545593	526258	629443	Pelargonidin 3-O-glucosyl-rutinoside	Pelargonidin 3-O-glucosyl-rutinoside [ C33 H41 O19, tgt=7.11, overall=7.11 ]			(743.67834, 16110.299)(745.0501, 7673.64)(746.2161, 518.84174)(724.21173, 3607.7332)(725.21924, 1572.46)(726.20105, 3948.435)(745.8349, 8919.585)(746.46594, 8826.236)(745.9404, 4344.761)(746.22815, 1050.1)(724.20966, 6969.935)(725.2115, 3773.1777)(781.1955, 563.93)(763.1972, 8179.2383)(764.1865, 3540.6013)(765.1732, 3081.1116)(766.1718, 1184.8586)(765.75305, 1594.0571)(768.2352, 775.83)(750.55927…
Cyanidin 3-O-sambubioside 5-O-glucoside	Flavonoids	Anthocyanins	226282	213283	167698	174946	120381	129762	169482	155305	195399	208923	156161	149429	123567	110368	99433	100171	126146	118372	Cyanidin 3-O-sambubioside 5-O-glucoside	Cyanidin 3-O-sambubioside 5-O-glucoside [ C32 H39 O20, tgt=45.48, overall=45.48 ]			(744.16125, 6535.503)(745.3525, 4665.769)(747.22015, 12459.047)(749.2286, 282.41)(725.1804, 7862.31)(726.1781, 1946.4166)(746.17944, 18104.953)(747.7877, 11358.53)(747.45496, 2953.6265)(726.50055, 7133.392)(767.1386, 5385.9404)(770.6984, 2422.3726)(771.1979, 1264.63)(753.12946, 3306.4465)(753.1979, 1737.4775)
(+)-Catechin	Flavonoids	Flavanols	1701241	1235558	955861	932584	1579043	1508038	1	1197466	1	654731	788991	821077	1910254	1877163	1569606	1	1860557	1879521	(+)-Catechin	(+)-Catechin [ C15 H14 O6, tgt=62.17, overall=62.17 ]			(290.0939, 10636.732)(291.0804, 7095.0405)(292.0902, 163.42)(272.0689, 3633.2163)(273.07507, 1126.7872)(291.08344, 19830.58)(292.1342, 1559.7537)(293.0825, 1349.1066)(273.2082, 14983.628)(274.08148, 3247.171)(331.56985, 478.8683)(332.71426, 289.65668)(313.95383, 816.7763)(314.78027, 1357.2362)(315.36334, 4709.8647)(315.781, 3510.51)(316.0314, 1651.81)(313.7383, 1421.0951)(296.47223, 3559.9514)(29…
(+)-Gallocatechin	Flavonoids	Flavanols	1638495	1640451	1	1429985	1145649	1151604	1303936	1256188	1453652	1462365	1652452	1625051	1430370	1452690	1631361	1615875	1550106	1551266	(+)-Gallocatechin	(+)-Gallocatechin [ C15 H14 O7, tgt=62.77, overall=62.77 ]			(306.07867, 2811.1025)(288.3407, 1440.0255)(289.90952, 20396.393)(293.08087, 2132.308)(307.08005, 27622.467)(308.08408, 2400.9785)(290.35077, 11101.599)(291.30267, 22650.295)(292.28873, 1775.3896)(293.08054, 1647.097)(345.6786, 1497.6768)(331.7906, 2004.3342)(333.0327, 2918.4001)(330.80508, 1189.589)(331.82492, 874.565)
(+)-Catechin 3-O-gallate	Flavonoids	Flavanols	697538	692570	587732	567051	746604	735760	683530	666916	507970	497547	513335	502359	664349	671992	441303	465225	468156	464249	(+)-Catechin 3-O-gallate	(+)-Catechin 3-O-gallate [ C22 H18 O10, tgt=74.69, overall=74.69 ]			(425.0821, 5078.677)(427.0963, 4625.878)(449.10526, 14976.717)(425.0865, 13845.659)(426.08972, 2661.7422)(487.05963, 4367.88)(467.40976, 2423.2502)(466.29443, 545.33496)(467.04187, 308.83002)(470.52158, 981.04144)(447.34448, 12882.749)(448.07068, 2510.5627)
(+)-Catechin 3-O-glucose	Flavonoids	Flavanols	370442	359441	465512	456770	193347	200633	222886	225769	358917	358854	232402	229422	331579	321816	186914	186625	221301	228310	(+)-Catechin 3-O-glucose	(+)-Catechin 3-O-glucose [ C21 H24 O11, tgt=80.34, overall=80.34 ]			(454.22034, 3905.649)(456.94598, 8224.922)(457.8037, 8137.728)(458.1397, 2883.045)(437.35245, 4812.6006)(438.88763, 2457.1575)(455.35043, 2931.5542)(457.14746, 2333.28)(458.1492, 813.05)(459.1464, 644.72)(437.37543, 5778.2393)(440.14218, 3849.582)(441.14072, 290.82404)(493.31964, 4997.064)(497.1051, 317.39)(479.0905, 14735.933)(475.81595, 12109.825)(476.44858, 2642.361)(458.25574, 9034.903)(458.7…
(+)-Gallocatechin 3-O-gallate	Flavonoids	Flavanols	1758429	1750679	1210887	1390768	130115	117854	192166	174500	1712140	1723495	2434789	2329784	1070945	1072652	4674517	4767123	2733534	2799099	(+)-Gallocatechin 3-O-gallate	(+)-Gallocatechin 3-O-gallate [ C22 H18 O11, tgt=43.74, overall=43.74 ]			(461.55377, 52409.297)(463.42114, 17705.406)(464.0894, 2056.1687)(443.96564, 2479.0264)(445.07755, 441.44666)(461.8083, 3041.8765)(463.59995, 10901.842)(464.3448, 4868.765)(465.10434, 14580.347)(446.8436, 892.29376)(498.44522, 2347.0696)(500.16644, 960.1836)(502.7308, 245.06)(503.0622, 184.41)(479.35037, 4211.209)(483.033, 536.79)(483.80215, 2209.0432)(483.66013, 1527.564)(487.088, 6648.11)(463.1…
Theaflavin	Flavonoids	Flavanols	240804	235550	188078	182840	257243	292476	190609	199121	192069	201940	146104	160280	226073	214782	279749	240121	217356	218801	Theaflavin	Theaflavin [ C29 H24 O12, tgt=30.89, overall=30.89 ]			(564.2934, 3638.1902)(546.5321, 5859.0137)(547.3036, 1616.9916)(548.1205, 307.47)(565.1498, 4614.84)(549.1273, 1669.9982)(589.1281, 929.52)
Prodelphinidin dimer B3	Flavonoids	Flavanols	1	1	1	1	88233	94465	85117	83811	87340	88349	94101	108112	323140	314687	101802	98279	111831	113120	Prodelphinidin dimer B3	Prodelphinidin dimer B3 [ C30 H26 O14, tgt= ]			(611.562, 6213.706)(612.1426, 1350.368)(594.1236, 1526.8815)(613.824, 4511.4863)(612.1609, 3192.56)(652.1085, 3640.2913)(653.7753, 803.2883)(654.1062, 1230.875)(633.13904, 7284.3604)(634.14233, 1141.75)(615.09656, 5112.662)(616.09937, 686.1434)
Theaflavin 3-O-gallate	Flavonoids	Flavanols	169021	164908	1	1	1	1	1	1	171401	160462	152462	160387	1	1	156599	143726	364297	356882	Theaflavin 3-O-gallate	Theaflavin 3-O-gallate [ C36 H28 O16, tgt=13.93, overall=13.93 ]			(699.14056, 13236.843)(700.1438, 2963.8987)(699.1413, 13164.011)(700.14453, 3028.8699)(725.80597, 463.88998)
(-)-Epicatechin-(2a-7)(4a-8)-epicatechin 3-O-galactoside	Flavonoids	Flavanols	1044363	965638	943758	945236	895093	860871	942222	947743	937090	981342	942965	944793	898468	900868	850238	846405	1	824608	(-)-Epicatechin-(2a-7)(4a-8)-epicatechin 3-O-galactoside	(-)-Epicatechin-(2a-7)(4a-8)-epicatechin 3-O-galactoside [ C36 H34 O15, tgt=28.91, overall=28.91 ]			(709.3692, 404.6848)(712.2167, 692.0112)(688.2512, 24679.033)(689.2373, 9098.532)(711.77, 423.75)(713.197, 604.956)(689.1875, 8357.853)(690.2017, 326.54)(747.6158, 17050.525)(748.7652, 5354.5312)(728.16284, 53775.996)(729.16534, 18195.936)(730.16473, 1913.1133)(732.5046, 58314.99)(733.6716, 11718.349)(733.66907, 7659.54)(734.1686, 1961.31)(733.3756, 7816.5864)(731.93335, 6491.7983)(734.1989, 1317…
Pinocembrin	Flavonoids	Flavanones	634825	615732	720776	702963	337158	346552	631398	657950	701753	696618	677360	1	746204	735873	380282	366190	352164	353027	Pinocembrin	Pinocembrin [ C15 H12 O4, tgt=84.48, overall=84.48 ]			(256.62213, 8877.258)(257.14484, 2274.3303)(258.08722, 364.15497)(241.06854, 8417.73)(257.3767, 2135.5159)(258.0913, 342.72)(241.78815, 20955.506)(244.08954, 1839.755)(295.04105, 4809.751)(296.0457, 454.35)(277.62573, 48657.336)(278.033, 5966.095)(279.48138, 13891.086)(280.34555, 2086.9783)(281.0562, 903.02826)(261.61374, 17552.824)(262.06024, 638.18)(263.05518, 1490.585)
Eriodictyol	Flavonoids	Flavanones	1	223569	220552	203319	1	1	1	1	1	1	1	1	285424	307102	247557	246683	251516	246314	Eriodictyol	Eriodictyol [ C15 H12 O6, tgt=45.79, overall=45.79 ]			(288.2747, 6809.4595)(290.07416, 32434.398)(293.08112, 1218.27)(272.43857, 399.55316)(275.06622, 322.627)(290.71786, 1013.6527)(272.46182, 2419.608)(274.06525, 225.0025)(274.0641, 208.02)(331.02698, 2081.1865)(314.06512, 966.6962)(295.04675, 947.1568)
Sakuranetin	Flavonoids	Flavanones	1134264	1118105	1237786	1207218	641054	633540	973156	986356	1431126	1414461	1493724	1507488	1013310	1009067	655320	643410	867856	876080	Sakuranetin	Sakuranetin [ C16 H14 O5, tgt=78.86, overall=78.86 ]			(289.6368, 22462.758)(290.9487, 3411.0508)(268.0752, 21962.09)(269.07913, 3722.768)(270.07953, 442.63998)(289.3421, 38480.273)(291.09503, 4101.41)(269.0787, 5594.27)(270.0803, 1458.05)(325.04062, 187.31)(309.04172, 327.695)(309.34103, 45169.363)(310.07626, 6804.341)(311.0765, 869.89)(296.0801, 863.03217)
Hesperetin	Flavonoids	Flavanones	296625	1060834	1111413	1057247	1026526	119440	220579	995122	1075306	148463	281891	1094247	758458	735994	130531	196059	1127474	538666	Hesperetin	Hesperetin [ C16 H14 O6, tgt=46.07, overall=46.07 ]			(303.3031, 13625.795)(304.37744, 1189.0549)(305.35284, 3580.973)(306.88354, 27780.652)(307.0839, 25050.9)(286.90472, 1605.3151)(288.07626, 434.57)(289.0855, 381.44)(303.08304, 16246.331)(304.08563, 1829.6228)(305.08203, 444.96997)(288.1029, 1960.5414)(289.53992, 2357.09)(290.08447, 5122.62)(342.89856, 1425.1815)(342.0475, 356.8)(343.0394, 172.038)(323.52362, 3977.1628)(324.04248, 370.5)(309.81732…
8-Prenylnaringenin	Flavonoids	Flavanones	3928428	2265235	4233166	4138160	2657107	1096214	3563408	19824308	2502197	3638591	1	3166685	4215841	4098700	16744882	16141968	4478604	4461929	8-Prenylnaringenin	8-Prenylnaringenin [ C20 H20 O5, tgt=47.71, overall=47.71 ]			(343.08112, 9719.552)(344.08868, 4897.5117)(345.0578, 4544.9287)(345.1452, 5994.59)(326.30936, 1214.2423)(326.96814, 2197.5066)(343.18484, 13579.104)(344.3349, 4743.294)(345.24548, 3773.0247)(325.70807, 2858.5027)(326.50775, 1540.2563)(327.13727, 1403.954)(379.15448, 167575.33)(380.10062, 41245.652)(381.10184, 8340.52)(382.10336, 3232.8643)(361.1745, 44854.95)(362.09372, 11235.602)(363.09515, 249…
6-Prenylnaringenin	Flavonoids	Flavanones	3928428	1	4233166	4138160	2657107	1	3563408	19824308	1	3638591	1	1	4215841	4098700	16744882	16141968	4478604	4461929	6-Prenylnaringenin	6-Prenylnaringenin [ C20 H20 O5, tgt=47.71, overall=47.71 ]			(343.2629, 10551.188)(344.1465, 4605.079)(345.14566, 3385.5354)(326.84888, 1143.7899)(326.1246, 2969.55)(343.39145, 2522.655)(344.52432, 3321.5952)(345.31384, 2111.5715)(326.40945, 2307.3027)(326.89316, 3597.6804)(327.1431, 4175.63)(379.2361, 147390.8)(380.10278, 36590.42)(381.10306, 6562.5)(382.10434, 1619.0566)(361.29633, 61677.28)(362.0942, 14252.299)(363.09607, 3269.2244)(366.56787, 527.9328)…
6-Geranylnaringenin	Flavonoids	Flavanones	4405590	2687779	3750432	6034478	18685084	18726196	5475549	5512014	3734675	3665473	3254282	3284632	5218346	5163763	17567196	17575184	7050186	7019320	6-Geranylnaringenin	6-Geranylnaringenin [ C25 H28 O5, tgt=64.20, overall=64.20 ]			(411.03372, 21761.123)(412.46204, 12767.886)(413.90652, 9768.115)(414.2154, 3978.6099)(391.14145, 3537.4363)(393.9271, 22030.812)(395.03052, 9639.4375)(395.1918, 6586.94)(412.33594, 23958.314)(412.75198, 15940.603)(414.4173, 2997.592)(415.22382, 3976.5898)(392.64554, 7863.153)(394.15433, 1749.666)(395.32858, 3048.3562)(396.19614, 1165.0544)(447.2431, 155351.42)(448.32346, 43213.418)(449.16125, 24…
Naringenin 7-O-glucoside	Flavonoids	Flavanones	186857	171245	241871	238586	1	1	451403	445838	660113	353650	1	264714	710155	702933	536837	549230	488704	502044	Naringenin 7-O-glucoside	Naringenin 7-O-glucoside [ C21 H22 O10, tgt=71.56, overall=71.56 ]			(435.95975, 12988.55)(438.70367, 4065.8245)(437.11877, 7500.465)(438.12146, 524.4)(439.1417, 339.24)(417.1075, 886.01)(435.2895, 6449.512)(436.80844, 1010.7583)(422.12622, 2069.3796)(479.10352, 10030.273)(460.3064, 8688.065)(457.27005, 14421.209)(458.11273, 2714.7485)(439.34357, 6333.857)(441.54022, 5436.48)(443.5241, 5379.268)
Naringin 4'-O-glucoside	Flavonoids	Flavanones	186857	171245	241871	238586	1	1	451403	445838	1	1	1	1	710155	702933	536837	549230	488704	502044	Naringin 4'-O-glucoside	Naringin 4'-O-glucoside [ C21 H22 O10, tgt=71.56, overall=71.56 ]			(436.02103, 12686.826)(438.8657, 4024.368)(437.11877, 7500.465)(438.12146, 524.4)(439.1417, 339.24)(417.1075, 886.01)(435.31796, 6109.1846)(436.94272, 713.53204)(422.12677, 2239.0483)(479.10364, 9926.445)(460.27072, 8533.544)(457.2836, 13971.383)(458.11224, 2719.7278)(439.34357, 6333.857)(441.54022, 5436.48)(443.5241, 5379.268)
Narirutin	Flavonoids	Flavanones	1	77428	94758	108636	411000	416756	96952	101818	1	1	1	1	1	1	104910	96847	118360	118193	Narirutin	Narirutin [ C27 H32 O14, tgt= ]			(583.098, 2409.862)(581.1777, 456.40332)(565.5781, 1404.38)(568.1683, 364.73)(585.1888, 2583.845)(566.1812, 1523.8032)(604.14685, 7910.1494)(605.1544, 7407.495)(606.1523, 474.61)(606.49835, 4721.405)(608.1008, 1958.172)(609.1917, 1967.42)(589.17944, 2245.8474)(591.16174, 1155.525)
Poncirin	Flavonoids	Flavanones	233088	252952	185720	194891	162097	155206	272780	265448	655212	666149	193287	198482	244970	1044897	191450	199221	180723	171273	Poncirin	Poncirin [ C28 H34 O14, tgt=58.42, overall=58.42 ]			(595.2876, 29183.46)(596.2121, 9017.761)(597.2139, 1485.5156)(577.18634, 7984.5146)(578.19006, 906.08075)(579.1828, 1856.7231)(596.2918, 14373.495)(596.88196, 5844.127)(598.7142, 1800.4275)(635.1653, 2257.0134)(619.193, 10903.654)(620.1951, 2601.7856)(621.20557, 3691.3938)(623.2131, 1320.3514)(599.1876, 162.22)
Neoeriocitrin	Flavonoids	Flavanones	541410	123671	219993	801418	79405	238615	77880	217737	173339	172070	203427	203175	441770	400760	114866	120455	157715	1050216	Neoeriocitrin	Neoeriocitrin [ C27 H32 O15, tgt=27.10, overall=27.10 ]			(597.42773, 1459.36)(598.1913, 6228.4297)(599.195, 720.36835)(581.1843, 959.70496)(601.24274, 12547.866)(600.9444, 5844.649)(600.20184, 1411.2781)(601.2018, 531.04)(603.1967, 15595.49)(579.17944, 9984.537)(580.18207, 1916.2441)(581.1806, 419.07693)(636.33954, 5942.0)(636.13715, 867.52747)(617.1356, 603.17255)(619.32336, 3204.5474)(620.18036, 1348.025)(621.18335, 814.2575)(604.6327, 3927.5952)(605…
Neohesperidin	Flavonoids	Flavanones	6124965	496293	5465351	5922325	571381	569818	6235749	394811	428191	409915	5760682	414494	401248	6085737	6065435	298133	5578769	137232	Neohesperidin	Neohesperidin [ C28 H34 O15, tgt=32.39, overall=32.39 ]			(610.54877, 41715.973)(611.63617, 30385.42)(613.68994, 2857.9414)(615.1856, 643.65)(611.7685, 9630.154)(613.1889, 4326.5947)(615.2207, 924.51)(637.72156, 2172.2803)(638.89185, 4695.9844)(639.20264, 7296.1865)(616.76764, 4157.545)(618.1854, 1169.0688)
Naringin 6'-malonate	Flavonoids	Flavanones	705483	646168	637902	616681	586061	582414	645832	632800	608387	613706	617409	594953	563531	595807	536925	556155	1	119618	Naringin 6'-malonate	Naringin 6'-malonate [ C30 H34 O17, tgt=12.50, overall=12.50 ]			(649.17914, 6774.5034)(650.1823, 546.11)(705.127, 9826.437)(706.1277, 5662.225)(691.1539, 3456.1465)(692.1573, 1230.9161)(689.1797, 12275.902)(690.16736, 4578.6787)
Narirutin 4'-O-glucoside	Flavonoids	Flavanones	269326	265959	205695	217842	1	1	190885	191681	219439	271909	189024	178359	129107	109013	112811	105065	142340	121809	Narirutin 4'-O-glucoside	Narirutin 4'-O-glucoside [ C33 H42 O19, tgt=31.60, overall=31.60 ]			(743.7962, 3292.5398)(746.5664, 5646.2173)(746.22296, 813.4567)(724.2085, 4161.3457)(725.2171, 1821.7792)(744.6944, 1930.1108)(763.1985, 7083.364)(764.19116, 2450.492)(766.0473, 1834.0446)(768.2341, 401.29572)(751.8738, 1831.4631)(751.97546, 1831.9114)(751.2356, 478.77)
Butein	Flavonoids	Chalcones	859399	815601	302768	350568	800700	771644	703796	762806	786149	817310	808090	800817	167384	156828	1388307	1388004	342689	1	Butein	Butein [ C15 H12 O5, tgt=47.25, overall=47.25 ]			(272.961, 3612.103)(273.83148, 1254.2914)(257.27206, 1722.2991)(258.3563, 2715.987)(259.07593, 111.06)(273.7174, 12079.486)(274.45044, 3152.5981)(256.85242, 3044.271)(258.3685, 5116.077)(259.62924, 214.06)(260.0731, 235.345)(314.03162, 859.3739)(314.17313, 1584.2799)(315.02914, 6027.2397)(315.6976, 4217.5337)(316.0314, 1651.81)(293.11023, 20379.557)(294.0169, 2113.3894)(295.0166, 270.34)(296.2217…
Xanthohumol	Flavonoids	Chalcones	3169127	558432	585591	2279038	930427	950137	4854029	3239091	3745642	3703064	4134876	4214073	488308	532408	4504847	4486025	1	3117620	Xanthohumol	Xanthohumol [ C21 H22 O5, tgt=49.76, overall=49.76 ]			(356.6896, 6804.6265)(357.14734, 13270.395)(358.1532, 154.67)(339.01846, 2013.5573)(340.00687, 1039.2006)(341.1591, 1215.74)(356.73257, 8522.514)(357.32187, 7005.0176)(358.1646, 215.17)(340.355, 1708.2723)(340.26028, 792.67554)(340.15637, 2098.32)(341.1571, 1293.6866)(393.11346, 40045.863)(394.11667, 7188.7046)(395.11935, 1058.6132)(375.67328, 2742.0962)(379.09885, 51197.266)(380.60156, 14843.042…
Phloretin	Flavonoids	Dihydrochalcones	634825	615732	721966	702963	337158	346552	631398	658497	385844	696618	677360	2707924	748008	404280	382007	366607	350928	345554	Phloretin	Phloretin [ C15 H14 O5, tgt=84.48, overall=84.48 ]			(274.50327, 2811.7217)(277.08688, 696.38)(256.95145, 8375.782)(258.08142, 2902.8606)(258.83664, 739.07)(277.10233, 9048.7295)(278.10672, 5713.237)(257.2619, 3728.1423)(258.0922, 702.2387)(318.65567, 3564.086)(295.03937, 13039.935)(296.0338, 2301.24)(298.98224, 3225.5603)(300.07526, 395.7)(279.40665, 15777.631)(280.56732, 2418.518)(281.05615, 973.8333)
Phloridzin	Flavonoids	Dihydrochalcones	797407	790835	839163	833757	455094	394324	621736	605908	866420	836076	900916	998979	738312	738092	270468	265595	538707	529454	Phloridzin	Phloridzin [ C21 H24 O10, tgt=81.28, overall=81.28 ]			(438.28522, 7333.743)(439.5022, 3678.4973)(439.14697, 3853.07)(420.34293, 2498.1697)(422.1343, 5916.9165)(439.18192, 3812.4685)(440.1444, 4378.6504)(420.6151, 7132.125)(422.3633, 6492.606)(423.15503, 10531.682)(477.70865, 3894.6887)(480.10913, 1160.2233)(457.98608, 3636.0208)(462.0984, 1335.5433)(461.10544, 6466.9795)(462.39453, 10781.095)(463.52002, 21288.332)(465.13574, 9601.373)(441.11407, 259…
Phloretin 2'-O-xylosyl-glucoside	Flavonoids	Dihydrochalcones	1	1	77395	1	135134	137196	1	1	1	1	1	1	1	1	1	1	244223	245467	Phloretin 2'-O-xylosyl-glucoside	Phloretin 2'-O-xylosyl-glucoside [ C26 H32 O14, tgt= ]			(568.61786, 12220.755)(569.4956, 1788.6749)(570.16223, 258.695)(553.17755, 679.86255)(573.4649, 3132.7698)(574.50916, 2117.5972)(575.2021, 5313.0767)(556.35754, 15354.32)(610.1569, 1107.395)(593.14655, 1061.51)(592.2889, 1975.6599)(575.3635, 4370.315)(577.39966, 1362.0027)(577.0373, 1526.6171)(578.6815, 533.74)
3-Hydroxyphloretin 2'-O-xylosyl-glucoside	Flavonoids	Dihydrochalcones	749927	745004	751458	748166	233922	190771	750101	750945	746018	735258	759271	734419	759295	754602	754737	766070	394232	389010	3-Hydroxyphloretin 2'-O-xylosyl-glucoside	3-Hydroxyphloretin 2'-O-xylosyl-glucoside [ C26 H32 O15, tgt=15.56, overall=15.56 ]			(585.81824, 1517.7244)(588.84845, 3615.7)(566.97546, 15219.121)(568.1737, 12562.0205)(569.1698, 1271.4344)(589.18695, 1053.7776)(568.8688, 18058.041)(568.1741, 13659.602)(569.17065, 2094.0845)(570.16864, 154.7)(627.157, 143.97)(605.13934, 27167.5)(606.1418, 5015.937)(607.1363, 2763.8901)(607.1599, 415.6711)(593.48474, 1646.4517)(594.1553, 1456.7)
Dihydroquercetin	Flavonoids	Dihydroflavonols	231159	122600	138613	137190	164976	131729	155314	119066	119454	115037	160671	116155	137938	152870	156002	174548	288712	291868	Dihydroquercetin	Dihydroquercetin [ C15 H12 O7, tgt=37.50, overall=37.50 ]			(304.86713, 5190.659)(305.05597, 967.8939)(286.66394, 8581.199)(288.55356, 2438.2935)(289.0508, 3915.12)(307.20074, 13749.759)(308.75583, 3381.771)(310.08667, 5409.8027)(287.35382, 10698.002)(288.0512, 2342.0222)(343.5239, 1320.6729)(344.038, 393.39)(329.91516, 598.508)(329.38846, 649.8708)(309.92218, 1456.2966)
Dihydroquercetin 3-O-rhamnoside	Flavonoids	Dihydroflavonols	617141	91953	339991	93119	605384	454621	76917	78574	92928	85875	576229	330233	92404	617446	658113	644504	1	80160	Dihydroquercetin 3-O-rhamnoside	Dihydroquercetin 3-O-rhamnoside [ C21 H22 O11, tgt=42.76, overall=42.76 ]			(451.49005, 4114.6885)(452.1208, 1695.675)(455.12933, 1967.1538)(433.11887, 46301.754)(434.12323, 13248.826)(435.1416, 762.03)(495.09064, 5442.6367)(471.07755, 12258.769)(472.07944, 2609.31)(473.076, 1634.1741)(474.104, 12384.344)(474.10468, 1416.245)(475.09915, 273.89957)
Dihydromyricetin 3-O-rhamnoside	Flavonoids	Dihydroflavonols	242557	226302	121644	121612	308355	330431	244879	232963	176625	169979	153380	163591	137751	133641	79624	273554	180829	184343	Dihydromyricetin 3-O-rhamnoside	Dihydromyricetin 3-O-rhamnoside [ C21 H22 O12, tgt=44.35, overall=44.35 ]			(468.97055, 3545.156)(468.542, 1003.04865)(449.09415, 14845.148)(450.0974, 2837.672)(451.1129, 1340.2666)(470.56775, 1913.1328)(449.90146, 33079.906)(450.23624, 7534.799)(451.11246, 1998.7448)(506.08774, 1423.2042)(487.28537, 12935.734)(488.06113, 1573.9733)(492.11115, 1536.9972)(471.07724, 15823.972)(472.07925, 3558.827)(473.07538, 1459.75)
Formononetin	Flavonoids	Isoflavonoids	209844	340413	248571	245361	170886	180642	1	305773	459932	442556	1	435314	310056	159080	380387	370367	975091	965871	Formononetin	Formononetin [ C16 H12 O4, tgt=38.51, overall=38.51 ]			(268.88635, 17392.512)(269.366, 3231.688)(270.07953, 442.63998)(251.0639, 44031.7)(252.06694, 4323.2925)(270.56335, 1988.6857)(270.58374, 1292.8325)(255.76128, 26445.545)(256.08145, 27118.516)(312.0399, 972.82)(289.4686, 10725.218)(292.0222, 10080.126)(293.6117, 5690.899)(294.86795, 1130.6459)(295.73657, 1810.7233)(296.07, 404.14)(273.39554, 1345.0602)(277.06674, 2938.49)
Daidzin	Flavonoids	Isoflavonoids	173766	178801	230329	225036	195035	214528	223898	216562	282537	278560	136480	129402	870942	864192	661004	656380	826496	838336	Daidzin	Daidzin [ C21 H20 O9, tgt=34.68, overall=34.68 ]			(416.46713, 10258.709)(417.11874, 6007.9727)(418.11777, 987.2521)(398.105, 11100.804)(399.10645, 990.80536)(418.96356, 2797.303)(422.13428, 5788.0996)(458.078, 1986.0146)(438.8575, 9786.464)(439.7728, 1232.8223)(440.8035, 24388.588)(441.99023, 5320.7964)(443.1224, 11300.489)(444.1264, 1081.03)(423.08365, 2308.9631)
Glycitin	Flavonoids	Isoflavonoids	1135660	1107215	1315690	1302831	782964	815110	851248	844545	1183365	1029387	718223	710846	1102438	1109536	612156	608201	792384	785798	Glycitin	Glycitin [ C22 H22 O10, tgt=89.96, overall=89.96 ]			(450.4395, 1918.3271)(429.11502, 29164.957)(430.1186, 5182.698)(431.74356, 1067.2944)(447.36877, 4669.9)(448.3066, 948.7791)(429.55365, 38037.41)(430.3725, 7704.454)(431.1182, 1831.2399)(487.08313, 907.7925)(471.1221, 660.76337)(451.1088, 1554.3766)
6''-O-Acetyldaidzin	Flavonoids	Isoflavonoids	755659	739107	777181	783278	390389	383409	302620	290662	810148	788950	910129	944436	378715	370938	258262	251390	276012	276778	6''-O-Acetyldaidzin	6''-O-Acetyldaidzin [ C23 H22 O10, tgt=72.03, overall=72.03 ]			(460.6734, 4577.885)(462.44135, 9050.767)(463.64178, 11638.09)(441.86475, 15816.072)(442.11523, 4702.862)(443.12354, 4175.5703)(462.4574, 5481.361)(463.24164, 56212.992)(463.45786, 34260.01)(464.15402, 11398.737)(441.7653, 23791.525)(442.6873, 4967.326)(481.08124, 8061.603)(480.08258, 2145.5195)(481.08575, 564.27747)(484.1166, 9471.402)(482.62247, 4009.7598)(483.12122, 1127.0851)(464.31104, 13558…
6''-O-Acetylgenistin	Flavonoids	Isoflavonoids	369941	359441	465512	456770	193417	200678	222886	225421	358917	358854	232402	115685	331193	320792	186914	186625	221301	228310	6''-O-Acetylgenistin	6''-O-Acetylgenistin [ C23 H22 O11, tgt=64.19, overall=64.19 ]			(475.11893, 14854.355)(476.12238, 2957.5906)(456.8455, 11698.441)(458.1115, 2055.7493)(475.121, 2674.78)(457.7832, 8241.435)(458.50238, 981.0816)(514.08356, 1316.04)(497.0698, 38225.062)(498.0729, 12128.967)(500.5212, 4528.887)(498.56644, 2769.2126)(500.1286, 908.28)(479.0869, 34283.395)(480.08936, 6811.095)(481.0867, 2464.8396)
6''-O-Acetylglycitin	Flavonoids	Isoflavonoids	137789	135591	141327	177804	112716	112400	95645	91692	161416	118122	97770	266674	142566	144871	1	1	153700	159922	6''-O-Acetylglycitin	6''-O-Acetylglycitin [ C24 H24 O11, tgt=34.05, overall=34.05 ]			(490.6654, 2413.2424)(494.14017, 1858.3231)(472.66214, 1921.498)(474.7919, 510.02002)(491.46252, 1212.4521)(493.7465, 1876.832)(493.164, 11509.08)(472.2234, 7986.7485)(472.1242, 1823.375)(527.3204, 3406.5037)(514.5842, 778.84503)(516.86835, 63674.04)(515.1403, 46658.7)(516.1483, 9653.96)(497.90433, 316192.0)(494.12854, 721.86)
6''-O-Malonyldaidzin	Flavonoids	Isoflavonoids	413802	413265	312916	346576	556539	581699	357770	357331	324170	365800	275094	269910	411244	391865	412635	405547	411674	437131	6''-O-Malonyldaidzin	6''-O-Malonyldaidzin [ C24 H22 O12, tgt=41.16, overall=41.16 ]			(502.30048, 15031.271)(503.61588, 5552.0874)(507.11774, 3748.632)(508.1233, 887.69)(486.798, 7501.2407)(488.34732, 3194.626)(488.10706, 2323.5957)(507.11835, 13918.165)(508.12262, 2646.4045)(487.11972, 10281.281)(488.8386, 2014.1034)(490.1126, 3289.1506)(544.0911, 1686.2051)(527.0845, 1050.5634)(527.2511, 4663.0166)(529.11694, 5307.295)
6''-O-Malonylgenistin	Flavonoids	Isoflavonoids	395008	387426	306022	300088	471574	487898	305207	327003	306271	301651	231168	224613	350538	1	351061	336701	339720	359244	6''-O-Malonylgenistin	6''-O-Malonylgenistin [ C24 H22 O13, tgt=34.18, overall=34.18 ]			(518.1191, 5677.684)(500.10928, 16808.295)(519.11584, 3394.1643)(502.04364, 15092.658)(503.1512, 4377.978)(505.0916, 123114.195)(506.09348, 37519.41)(507.10446, 20847.12)(507.1214, 31563.76)(562.0929, 9100.811)(545.0591, 362.73248)(545.97125, 5630.645)(547.1219, 1594.6575)(523.3508, 3256.2405)
6''-O-Malonylglycitin	Flavonoids	Isoflavonoids	686070	691317	913413	898242	394251	384709	433903	428747	702192	675137	452632	450075	617371	2222778	354127	371095	440124	438280	6''-O-Malonylglycitin	6''-O-Malonylglycitin [ C25 H24 O13, tgt=94.46, overall=94.46 ]			(536.22174, 9301.722)(537.4723, 5197.6035)(515.1142, 28309.584)(516.11725, 6532.7324)(517.11554, 1452.7971)(536.5159, 21231.547)(537.9146, 9592.246)(539.1414, 1494.4275)(516.2006, 29169.88)(517.20355, 7223.8486)(518.32245, 1656.1503)(571.78064, 2060.6978)(555.5002, 4519.4)(558.86426, 4169.88)(557.91235, 1812.3832)(558.1203, 625.9225)(559.1085, 166.45999)(538.8053, 5029.6284)(542.3772, 5423.113)
7,4'-Dihydroxyflavone	Flavonoids	Flavones	1709504	1792069	2660450	2620479	1557288	1532017	2912120	2897842	2606179	2721642	2429927	2406324	3488391	3650426	1852304	1849951	8540597	8638183	7,4'-Dihydroxyflavone	7,4'-Dihydroxyflavone [ C15 H10 O4, tgt=76.57, overall=76.57 ]			(257.1793, 2035.3394)(258.00034, 5681.4565)(258.06583, 849.56665)(239.12267, 1184.9581)(256.64163, 7323.8525)(258.07297, 10638.282)(259.07434, 186.08499)(239.63097, 1547.2051)(239.05708, 2577.966)(240.06776, 1810.48)(293.01392, 17322.002)(294.01678, 1603.2338)(295.01785, 185.12)(275.0314, 36014.164)(276.03482, 2414.446)(277.0152, 3970.51)(279.20065, 3252.286)(259.03827, 72916.79)(260.03983, 6442.…
Apigenin	Flavonoids	Flavones	2310851	2205154	2015221	1711453	781015	1511223	1876772	1373818	281059	272370	1453254	1552754	2109115	2061985	3591454	3532915	3408712	3459207	Apigenin	Apigenin [ C15 H10 O5, tgt=40.62, overall=40.62 ]			(271.50473, 1337.0795)(275.0576, 1727.94)(257.05768, 857.29504)(272.11853, 2952.508)(273.29666, 1214.2354)(274.0634, 266.78143)(257.34296, 4320.5215)(258.06616, 7287.153)(314.0234, 214.87)(291.52487, 24720.877)(293.16788, 2162.0518)(295.1355, 19232.932)(296.0507, 6874.2827)(276.29483, 52951.355)(277.09708, 5533.9443)(278.63342, 6180.022)
Baicalein	Flavonoids	Flavones	2310851	2205154	2015221	1711453	781015	1511223	1876772	1373818	281059	272370	1453254	1552754	2109115	2061985	3591454	3532915	3408712	3459207	Baicalein	Baicalein [ C15 H10 O5, tgt=40.62, overall=40.62 ]			(271.67413, 1324.33)(275.0576, 1727.94)(257.05768, 857.29504)(272.1895, 2984.4443)(273.29666, 1214.2354)(274.0634, 266.78143)(257.34296, 4313.5337)(258.0662, 7125.465)(314.0234, 214.87)(291.52487, 24466.955)(293.21423, 2229.1812)(294.97238, 18369.727)(296.0504, 6564.2295)(276.31985, 54340.055)(277.13394, 5682.8584)(278.6701, 6901.5894)
7,3',4'-Trihydroxyflavone	Flavonoids	Flavones	2310851	2205154	2015221	1711453	781015	1511223	1876772	1580731	281059	272370	256538	1552754	2109115	2061985	3591454	3532915	3408712	3459207	7,3',4'-Trihydroxyflavone	7,3',4'-Trihydroxyflavone [ C15 H10 O5, tgt=40.62, overall=40.62 ]			(271.7368, 1282.1163)(275.0576, 1727.94)(257.0607, 1146.52)(272.19263, 3060.269)(273.29666, 1214.2354)(274.0634, 266.78143)(257.33633, 4267.3525)(258.06607, 7214.0405)(314.0234, 214.87)(291.49255, 24541.871)(293.134, 2157.21)(295.0443, 19769.64)(296.0504, 6564.2295)(276.27307, 53208.402)(277.0759, 5527.614)(278.6701, 6901.5894)
Luteolin	Flavonoids	Flavones	3306082	3270774	3932126	4020506	1977975	133277	3410367	283505	3793781	3838525	148009	3658300	5355159	5344315	3747284	165672	4358403	4299445	Luteolin	Luteolin [ C15 H10 O6, tgt=44.46, overall=44.46 ]			(286.9856, 9301.838)(288.62964, 2375.4004)(289.05286, 1963.53)(271.99182, 1245.8628)(273.042, 1990.35)(287.45288, 8581.084)(288.0604, 1827.8851)(270.54834, 989.63)(330.12885, 515.44995)(306.99625, 78616.14)(307.99866, 6979.1685)(311.03842, 390.1133)(292.56012, 56316.05)(293.29025, 11228.972)(295.0326, 498.17)
Geraldone	Flavonoids	Flavones	1041952	960411	1021126	1058781	728692	735541	884023	904962	910336	903847	986442	1014367	1011379	1011046	817562	816812	938119	1	Geraldone	Geraldone [ C16 H12 O5, tgt=46.07, overall=46.07 ]			(287.96707, 3357.2073)(289.0877, 247.5275)(266.36432, 15188.609)(267.06375, 2426.6912)(288.57202, 857.7214)(290.08728, 2770.1436)(271.23593, 1480.4484)(324.46802, 1551.64)(324.0575, 832.89)(305.10632, 14181.204)(306.02097, 359.02597)(309.2742, 8351.537)(311.62442, 738.339)(312.06726, 2424.8052)(289.977, 5359.0005)(294.06384, 394.26334)
6-Hydroxyluteolin	Flavonoids	Flavones	179857	185127	192545	186920	1	152615	187545	178187	221565	210842	284494	273688	163796	215829	259657	258492	320450	324437	6-Hydroxyluteolin	6-Hydroxyluteolin [ C15 H10 O7, tgt=30.88, overall=30.88 ]			(303.04865, 71747.18)(304.10712, 11630.77)(305.12332, 2191.7498)(287.08508, 4869.814)(285.03552, 5338.4277)(303.0577, 9636.149)(304.0615, 1228.68)(305.0659, 387.12)(286.9677, 28556.672)(288.05112, 4450.8496)(329.0032, 739.29834)(329.04092, 438.63998)(312.0384, 486.16)
Hispidulin	Flavonoids	Flavones	370463	341490	381467	377688	298466	307416	320995	308520	357968	350550	594621	348583	347270	365831	266166	245275	287215	306230	Hispidulin	Hispidulin [ C16 H12 O6, tgt=41.95, overall=41.95 ]			(303.51315, 12153.565)(304.07413, 3288.3489)(304.66925, 1158.182)(305.0731, 338.03)(283.2597, 679.092)(303.24063, 14167.976)(304.91992, 1933.4989)(305.89706, 3638.5703)(306.07843, 4127.9126)(287.1855, 1136.4902)(286.97943, 604.3754)(342.57425, 417.58408)(344.37292, 455.08334)(345.04395, 482.18)(321.2902, 3867.439)(325.0209, 408.85)(323.4135, 4104.8857)(324.05325, 502.80637)(308.61264, 862.4494)
Nepetin	Flavonoids	Flavones	226035	222175	186489	181324	258254	256707	220849	232797	159864	153985	970321	853908	471436	226599	409869	386564	155055	153047	Nepetin	Nepetin [ C16 H12 O7, tgt=40.73, overall=40.73 ]			(317.89737, 302.62167)(319.73547, 1226.4434)(299.93848, 88274.305)(300.04636, 38316.945)(301.05365, 47414.07)(302.05756, 13818.451)(303.06024, 11308.415)(319.53162, 535.7109)(300.27216, 58816.805)(300.28592, 27442.328)(357.0315, 698.365)(341.0199, 1455.5277)(339.6024, 8873.454)(340.57407, 1117.2599)(322.08795, 3190.5505)(322.76474, 437.70428)(326.0532, 292.09)
Cirsimaritin	Flavonoids	Flavones	430592	409705	344438	338266	2623730	4169799	245601	2848340	3496145	267627	3134432	393178	5651658	4288398	53379	1	3561915	99351	Cirsimaritin	Cirsimaritin [ C17 H14 O6, tgt=44.94, overall=44.94 ]			(317.91397, 2525.3413)(315.83752, 743.685)(296.42877, 8484.165)(297.5223, 802.3818)(298.06277, 525.554)(317.61813, 803.9122)(318.63995, 741.6109)(319.76135, 240.13667)(320.0925, 107.7)(300.8351, 3708.7751)(298.0777, 786.895)(353.52686, 29741.777)(354.4748, 2857.467)(355.84375, 562.06464)(336.05603, 5178.88)(336.04694, 331.25)(337.1169, 23495.195)(338.06357, 5705.088)(339.0591, 1032.21)(320.57382,…
Cirsilineol	Flavonoids	Flavones	142855	124163	209379	195551	1	1	160925	138649	86308	99912	1	233397	217260	223467	96498	161347	161911	186554	Cirsilineol	Cirsilineol [ C18 H16 O7, tgt=43.38, overall=43.38 ]			(344.84073, 3125.5732)(345.87415, 1304.6978)(349.109, 822.695)(327.52573, 3110.4775)(347.67325, 1315.0458)(327.0844, 3189.2725)(387.059, 337.10498)(369.58957, 1170.0073)(370.05185, 564.00665)(369.0506, 2995.2698)(368.59015, 1387.235)(349.4719, 4866.1763)(351.24332, 1062.38)
Tetramethylscutellarein	Flavonoids	Flavones	2811060	9070855	2490576	2315054	555821	25311620	741163	21873884	18742002	1126325	22940542	20585208	2361670	16565644	26651448	3330224	886417	605055	Tetramethylscutellarein	Tetramethylscutellarein [ C19 H18 O6, tgt=61.74, overall=61.74 ]			(344.84222, 2017.5718)(346.31985, 565.942)(324.8968, 3121.5005)(326.8136, 2653.0854)(328.3931, 2806.1257)(329.10977, 1906.605)(346.06192, 3295.5847)(347.84674, 488.02573)(326.2903, 3969.4512)(327.4186, 844.881)(328.1119, 59.69)(381.0773, 643128.25)(382.0792, 116505.83)(383.07608, 83439.81)(384.07886, 10275.963)(385.08322, 904.85156)(364.99524, 1031.0813)(365.10217, 50552.76)(366.10495, 7175.83)(3…
Gardenin B	Flavonoids	Flavones	457361	444466	524848	510771	171316	134806	9913530	9916731	1425163	1434508	1440698	1475457	412516	415482	231896	211465	385581	352973	Gardenin B	Gardenin B [ C19 H18 O7, tgt=47.10, overall=47.10 ]			(358.59247, 4430.586)(361.70023, 6260.1187)(362.87292, 2824.9785)(363.12457, 761.44)(341.1401, 4066.2468)(345.11578, 33067.03)(359.79156, 11089.671)(360.78308, 1690.0475)(363.788, 881.6333)(364.1217, 1238.62)(341.95233, 7235.925)(343.71786, 1369.439)(397.65402, 6693.4116)(398.07288, 760.5198)(381.56293, 847.27936)(381.94537, 12931.033)(382.37347, 2107.609)(383.0921, 166.35251)(365.01028, 4680.444…
Sinensetin	Flavonoids	Flavones	465788	1	446220	443160	1	1	1	1	1	2833721	1	346103	369188	3136196	292852	1	439297	1	Sinensetin	Sinensetin [ C20 H20 O7, tgt=43.81, overall=43.81 ]			(374.2047, 4526.674)(375.7914, 4699.563)(355.2854, 69772.32)(356.1091, 37964.75)(357.1138, 8223.342)(373.43808, 10223.878)(374.44183, 2332.8699)(375.1517, 571.02)(359.2315, 15059.016)(360.13528, 1929.2518)(411.8062, 5795.8247)(412.0936, 1147.57)(394.849, 1350.7788)(399.22244, 3285.0752)(399.6174, 597.70496)(379.9277, 8794.37)(381.41357, 2196.359)(382.1171, 154.78)
5,6-Dihydroxy-7,8,3',4'-tetramethoxyflavone	Flavonoids	Flavones	543353	530532	575943	571364	1017254	1018671	470853	468781	357076	348180	364134	370096	510915	516243	477617	472990	488951	481553	5,6-Dihydroxy-7,8,3',4'-tetramethoxyflavone	5,6-Dihydroxy-7,8,3',4'-tetramethoxyflavone [ C19 H18 O8, tgt=62.49, overall=62.49 ]			(374.68228, 915.28)(376.59552, 50157.055)(378.1008, 649598.4)(379.1048, 1332342.6)(357.1121, 7398.6304)(358.4617, 4147.5854)(360.3533, 32819.273)(375.11694, 4164.081)(358.09918, 10896.611)(359.35587, 3431.018)(360.11148, 911.8567)(395.66083, 4170.4155)(399.05673, 1654.8777)(401.0508, 831.97)(397.93237, 3170.922)(399.10535, 335.135)(381.18384, 127236.2)(382.37143, 57894.19)(383.08218, 52987.79)(38…
Apigenin 7-O-glucoside	Flavonoids	Flavones	1703450	1705483	3191614	3125466	1195399	1233557	1340450	1364697	1554560	1533101	1211181	1222011	1888207	3725318	1193429	1197519	1562932	2588528	Apigenin 7-O-glucoside	Apigenin 7-O-glucoside [ C21 H24 O9, tgt=58.37, overall=58.37 ]			(422.14273, 4659.957)(423.90054, 41530.883)(424.90643, 91921.48)(403.77628, 2402.623)(404.81168, 751.4607)(421.98392, 28059.916)(423.18915, 10777.913)(424.90582, 6195.724)(426.1663, 5205.78)(403.85013, 6679.7793)(404.57452, 2941.6973)(462.60587, 4018.4502)(462.12012, 1236.67)(443.0877, 584.778)(444.41638, 6786.5728)(445.85095, 2931.3374)(447.86456, 9901.966)(448.1523, 8219.043)(426.123, 3702.6526…
Apigenin 6-C-glucoside	Flavonoids	Flavones	1330029	1330259	1170024	1126274	723008	705392	264171	290703	987345	975689	878261	360567	349625	1257666	262772	1433346	1311042	1339128	Apigenin 6-C-glucoside	Apigenin 6-C-glucoside [ C21 H20 O10, tgt=33.90, overall=33.90 ]			(433.61865, 41158.258)(434.12225, 13459.972)(415.09476, 1054.7372)(434.5484, 44104.836)(434.33606, 14491.949)(415.097, 3756.47)(471.25214, 7696.8354)(472.07935, 1912.6831)(473.0759, 1096.8062)(456.6974, 2908.9954)(454.0532, 760.0975)(457.10434, 1923.4629)(458.1154, 299.51)(438.53116, 2341.521)(440.10437, 266.445)
Apigenin 7-O-glucuronide	Flavonoids	Flavones	268445	263748	271377	276173	464417	493348	226545	233355	173371	181480	180643	192242	258041	263672	241325	237140	233074	220296	Apigenin 7-O-glucuronide	Apigenin 7-O-glucuronide [ C21 H18 O11, tgt=54.94, overall=54.94 ]			(448.58798, 3439.8025)(429.08005, 11663.46)(430.08286, 776.58)(449.10483, 9540.003)(450.11075, 4909.6763)(451.1141, 2367.53)(429.08255, 11663.913)(430.08496, 1391.6611)(451.07425, 5945.1904)(452.07593, 1876.02)
Luteolin 6-C-glucoside	Flavonoids	Flavones	1	1	1	1	289367	1	1	1	1	1	1	1	1	169280	1	1	192495	189265	Luteolin 6-C-glucoside	Luteolin 6-C-glucoside [ C21 H20 O11, tgt=80.65, overall=80.65 ]			(449.09998, 27992.217)(450.10342, 5636.853)(451.11093, 1592.601)(430.08594, 932.2033)(455.03555, 10984.122)(455.1111, 3865.0)(487.06158, 13732.661)(488.0643, 1347.8243)(475.05322, 771.88196)(471.0848, 9077.514)(472.08527, 2524.4536)(473.08112, 1421.2113)(453.0703, 265.08)
Luteolin 7-O-glucuronide	Flavonoids	Flavones	421509	418536	398223	398204	181558	182921	143970	145158	360953	361029	299462	297742	291053	294311	373174	370507	723735	724715	Luteolin 7-O-glucuronide	Luteolin 7-O-glucuronide [ C21 H18 O12, tgt=65.49, overall=65.49 ]			(463.0831, 18434.184)(464.0864, 3090.1)(465.09082, 427.245)(463.08563, 179475.16)(464.0884, 40753.793)(465.09155, 8357.039)(466.0951, 924.30914)(485.06665, 2994.09)
Chrysoeriol 7-O-glucoside	Flavonoids	Flavones	2368082	2331179	2622160	2609343	2425030	272450	238887	2134164	1969028	1933828	2080502	2142804	2061135	2017983	2275966	2266336	2490438	2485443	Chrysoeriol 7-O-glucoside	Chrysoeriol 7-O-glucoside [ C22 H22 O11, tgt=33.14, overall=33.14 ]			(464.21094, 25522.66)(464.01703, 14443.703)(465.133, 16796.549)(466.13583, 3500.4333)(446.86444, 1778.9587)(446.1145, 1102.975)(463.44833, 75849.1)(464.37903, 18595.025)(465.1487, 330.89)(445.11978, 9517.625)(446.12155, 1548.0511)(501.9082, 9918.694)(502.06927, 2464.35)(503.06235, 1596.145)(484.07874, 2844.325)(487.0868, 47037.656)(488.08966, 10656.305)(489.07953, 2981.17)(486.5193, 7534.6406)(48…
Chrysoeriol 7-O-(6''-malonyl-glucoside)	Flavonoids	Flavones	152791	142885	190064	189554	353134	366421	327523	318237	338075	345959	369514	401414	217615	224297	393763	372139	417232	401167	Chrysoeriol 7-O-(6''-malonyl-glucoside)	Chrysoeriol 7-O-(6''-malonyl-glucoside) [ C25 H24 O14, tgt=47.58, overall=47.58 ]			(552.1267, 607.44)(555.1399, 2538.5925)(536.8102, 28068.812)(537.133, 66039.21)(570.06946, 15435.639)(571.0715, 2956.01)(573.0773, 79810.305)(574.0799, 19417.785)(575.07153, 5610.456)(553.0979, 16850.225)(554.1011, 3793.393)(555.1056, 1461.485)
Apigenin 6,8-C-galactoside-C-arabinoside	Flavonoids	Flavones	283193	279214	307997	318205	169795	179053	150973	162194	201444	202988	292412	289395	257367	266057	180126	166864	344856	326185	Apigenin 6,8-C-galactoside-C-arabinoside	Apigenin 6,8-C-galactoside-C-arabinoside [ C26 H28 O14, tgt=68.91, overall=68.91 ]			(565.5472, 5718.6094)(566.1645, 4113.597)(546.5432, 8598.786)(547.33673, 3463.4421)(566.5867, 16191.675)(567.6496, 11385.92)(547.6208, 11422.373)(548.14484, 3009.4346)(585.10986, 6885.761)(593.1469, 3042.2798)(570.01245, 3397.9097)(571.1275, 127.57)
Rhoifolin	Flavonoids	Flavones	341719	441788	118804	113061	429278	432263	471545	481861	465354	458394	134063	471720	134370	125250	351097	335754	417603	217897	Rhoifolin	Rhoifolin [ C27 H30 O14, tgt=27.35, overall=27.35 ]			(580.1495, 8519.015)(580.7674, 1606.1942)(581.1802, 293.71713)(560.3242, 9248.794)(561.1512, 1600.6432)(580.2062, 8043.926)(580.34155, 2141.9673)(581.17773, 673.34125)(564.5079, 4728.783)(562.17456, 1146.125)(617.132, 962.088)(605.1609, 687.37756)(585.8217, 875.4183)(586.65234, 194.94)
Luteolin 7-O-(2-apiosyl-glucoside)	Flavonoids	Flavones	368512	351451	321579	306943	337488	337988	311125	318726	307113	303180	242416	249137	347683	322898	349601	344737	333101	345973	Luteolin 7-O-(2-apiosyl-glucoside)	Luteolin 7-O-(2-apiosyl-glucoside) [ C26 H28 O15, tgt=17.76, overall=17.76 ]			(581.4683, 1883.1083)(584.1697, 693.83496)(563.1315, 8684.135)(564.1315, 4133.669)(565.1558, 5582.8335)(581.1335, 2367.0435)(563.4229, 7965.0835)(564.45917, 3335.3728)(569.1653, 1090.4)(621.1261, 3164.595)(605.08215, 21092.299)(606.0802, 6307.038)(606.9768, 643.3336)(585.10645, 8681.494)
Chrysoeriol 7-O-apiosyl-glucoside	Flavonoids	Flavones	1	1	1	1	1	1	1	1	1	1	1	1	111392	110769	1	1	99325	105361	Chrysoeriol 7-O-apiosyl-glucoside	Chrysoeriol 7-O-apiosyl-glucoside [ C27 H30 O15, tgt= ]			(594.65466, 2829.1626)(596.1597, 402.05)(577.14856, 1734.4775)(599.1731, 965.425)(579.1763, 12757.965)(580.1792, 2596.995)(633.13885, 7329.6377)(634.1422, 940.1175)(615.0967, 5763.5947)(616.09973, 819.67505)(619.17053, 2445.375)
Neodiosmin	Flavonoids	Flavones	683861	691157	595506	593848	839273	847196	824478	818383	667465	672152	849775	853850	473422	439958	1093131	1058692	723435	736873	Neodiosmin	Neodiosmin [ C28 H32 O15, tgt=65.80, overall=65.80 ]			(610.18646, 107449.2)(611.1871, 59729.36)(612.1851, 44317.23)(613.1847, 16984.797)(614.18304, 5550.4526)(635.13196, 3588.7021)(613.4653, 29615.225)(614.4404, 6929.311)(615.15234, 4048.867)(616.15704, 521.3433)
Apigenin 7-O-diglucuronide	Flavonoids	Flavones	82178	80061	1	1	1	1	76792	81591	79156	79386	1	1	1	1	1	1	1	1	Apigenin 7-O-diglucuronide	Apigenin 7-O-diglucuronide [ C27 H26 O17, tgt=33.54, overall=33.54 ]			(622.10315, 6154.222)(607.1277, 2379.2527)(608.1007, 394.18)(606.9525, 1916.6132)(607.129, 1912.9519)(650.7195, 2329.275)(648.1047, 1044.63)
Apigenin 7-O-(6''-malonyl-apiosyl-glucoside)	Flavonoids	Flavones	1	1	1	1	1	1	1	1	1	1	1	1	111392	110769	1	1	99325	105361	Apigenin 7-O-(6''-malonyl-apiosyl-glucoside)	Apigenin 7-O-(6''-malonyl-apiosyl-glucoside) [ C29 H30 O17, tgt= ]			(633.541, 5530.243)(634.1458, 2400.6316)(635.1455, 1874.61)(690.0961, 551.55)(671.5219, 4980.4517)(675.1185, 398.18)(677.14795, 5776.2646)
Luteolin 7-O-diglucuronide	Flavonoids	Flavones	177900	167015	135215	132940	1	1	176039	172472	175865	167052	120368	127229	138455	134983	139289	135795	150691	145630	Luteolin 7-O-diglucuronide	Luteolin 7-O-diglucuronide [ C27 H26 O18, tgt=12.03, overall=12.03 ]			(638.9322, 4780.0737)(639.0996, 670.62604)(622.1037, 4463.5107)(624.09436, 3850.377)(645.14233, 18170.375)(622.10236, 5383.7915)(677.0921, 1056.5587)(663.3319, 19704.273)(662.1601, 9024.236)(663.12427, 665.99854)
Luteolin 7-O-(2-apiosyl-6-malonyl)-glucoside	Flavonoids	Flavones	107354	411103	77763	75794	375670	377648	420886	79257	75949	364134	393821	348502	336089	383915	332627	352048	336449	314325	Luteolin 7-O-(2-apiosyl-6-malonyl)-glucoside	Luteolin 7-O-(2-apiosyl-6-malonyl)-glucoside [ C29 H30 O18, tgt=46.54, overall=46.54 ]			(667.8584, 7399.3755)(669.1369, 3375.338)(652.39923, 724.9425)(668.15424, 3140.1228)(653.1514, 1009.0375)(705.49396, 7069.8403)(706.4356, 4810.4453)(708.1276, 2434.3452)(709.1251, 1226.23)(690.1051, 872.395)(691.32367, 3549.9387)(692.1572, 1310.1528)(674.126, 397.22003)(675.1271, 230.26)
Galangin	Flavonoids	Flavonols	2310851	2205154	2015221	1711453	781015	1511223	1876772	1580731	281059	272370	256538	1552754	2109115	2061985	3591454	3532915	3408712	3459207	Galangin	Galangin [ C15 H10 O5, tgt=40.62, overall=40.62 ]			(271.72122, 1243.3695)(275.0576, 1727.94)(257.0607, 1146.52)(272.18954, 3099.2036)(273.29666, 1214.2354)(274.0634, 266.78143)(257.3137, 4166.137)(258.06616, 7773.449)(314.0234, 214.87)(291.49258, 24786.451)(293.09076, 2091.1553)(295.0443, 19769.64)(296.0504, 6564.2295)(276.25977, 53039.336)(277.05634, 5525.7285)(278.6701, 6901.5894)
Kaempferol	Flavonoids	Flavonols	3306082	3270774	3932126	4020506	1977975	133277	3410367	283505	3793781	3838525	148009	3658300	5355159	5344315	3747284	165672	4358403	4299445	Kaempferol	Kaempferol [ C15 H10 O6, tgt=44.46, overall=44.46 ]			(286.9866, 9236.072)(288.62964, 2375.4004)(289.05286, 1963.53)(272.04724, 1211.3143)(273.042, 1990.35)(287.49762, 8937.564)(288.0604, 1827.8851)(271.38614, 1502.2067)(274.0626, 588.41)(330.1432, 541.23126)(306.99625, 76602.234)(307.9987, 6960.211)(311.03842, 390.1133)(292.56012, 56316.05)(293.29025, 11228.972)(295.0326, 498.17)
Kaempferide	Flavonoids	Flavonols	195440	190067	183863	1344122	301111	296304	255832	244893	244558	251774	281561	274454	148821	153716	147481	149480	126118	133801	Kaempferide	Kaempferide [ C16 H11 O6, tgt=46.07, overall=46.07 ]			(300.88327, 32456.951)(301.61032, 16698.057)(303.21362, 10406.854)(304.06345, 1962.2211)(281.18243, 702.42426)(303.42203, 11627.925)(303.19678, 3874.8635)(303.3147, 4478.7773)(304.0664, 505.27)(283.752, 991.08997)(285.06274, 424.975)(342.42413, 478.82404)(344.03638, 454.42667)(321.11163, 4982.1475)(322.002, 478.78)(322.8597, 9370.072)(324.2439, 2817.1794)(324.55362, 487.83002)(305.92477, 1602.07)
Morin	Flavonoids	Flavonols	179857	185127	192545	186920	1	152615	187545	178187	221565	210842	284494	273688	163796	215829	259657	285826	320450	324437	Morin	Morin [ C15 H10 O7, tgt=30.88, overall=30.88 ]			(303.04865, 71624.94)(304.10712, 11613.97)(305.05402, 2249.376)(287.08508, 4810.175)(285.03552, 5338.4277)(303.0577, 9636.149)(304.0615, 1228.68)(305.0659, 387.12)(286.9677, 28556.672)(288.05112, 4450.8496)(329.0032, 739.29834)(329.04092, 438.63998)(312.0384, 486.16)
6,8-Dihydroxykaempferol	Flavonoids	Flavonols	302435	174968	308572	134809	237664	233572	209707	149031	278263	175857	207685	236900	164082	176297	139261	215271	1	81212	6,8-Dihydroxykaempferol	6,8-Dihydroxykaempferol [ C15 H10 O8, tgt=47.61, overall=47.61 ]			(319.30402, 12173.546)(321.13773, 3378.4128)(322.57376, 4022.2341)(323.04767, 2878.513)(302.03525, 411.66415)(302.037, 400.32)(319.0465, 13218.102)(320.04678, 3526.155)(301.4686, 236.10571)(357.24033, 1702.4332)(339.997, 580.00104)(341.66556, 1297.3475)(344.3729, 447.24332)(345.0442, 540.23)(324.1126, 589.86273)(325.0211, 440.3)
3,7-Dimethylquercetin	Flavonoids	Flavonols	3917384	3863929	3024178	2939377	5361607	5318285	488121	2981145	3060130	545398	253783	273690	3407039	3318427	3449462	3351466	827206	3591600	3,7-Dimethylquercetin	3,7-Dimethylquercetin [ C17 H14 O7, tgt=83.90, overall=83.90 ]			(331.0778, 102650.64)(332.08118, 19730.043)(333.0907, 8204.232)(312.96167, 3902.4963)(314.40125, 2951.2178)(317.0679, 415.70834)(331.081, 95906.695)(332.08466, 19054.838)(313.34985, 4428.6587)(370.05087, 837.3133)(351.0189, 2606.135)(353.86578, 10487.277)(354.87164, 676.35)(338.38092, 7107.255)(338.06177, 5397.4663)(339.05875, 5923.7627)
3-Methoxysinensetin	Flavonoids	Flavonols	202604	190665	167756	169299	228897	234481	169464	166641	191604	186287	264105	249021	128044	361321	265378	255646	223258	218879	3-Methoxysinensetin	3-Methoxysinensetin [ C21 H22 O8, tgt=73.84, overall=73.84 ]			(402.84296, 6556.809)(404.21368, 1837.3323)(406.1333, 245.72)(386.12677, 7915.6475)(387.7145, 7429.1567)(388.1327, 1120.8)(403.47183, 2032.7318)(404.1572, 189.44)(385.56766, 9240.212)(386.79993, 2924.5886)(390.0281, 2490.4722)(423.75876, 1567.9503)(425.48468, 2488.69)(428.12827, 3666.355)(428.13867, 376.44)(409.65, 2106.8108)(409.91684, 6118.4907)(411.1313, 490.20502)
3-Methoxynobiletin	Flavonoids	Flavonols	834633	686701	764237	1146379	845999	827358	704213	718261	792033	574333	584636	590767	711670	727583	657498	604373	749014	776914	3-Methoxynobiletin	3-Methoxynobiletin [ C22 H24 O9, tgt=55.62, overall=55.62 ]			(432.51636, 2615.5967)(434.23584, 2903.4407)(435.95703, 2457.814)(416.40176, 962.8373)(433.3683, 6214.203)(435.48926, 1172.2866)(415.17078, 5218.651)(416.14203, 642.7719)(471.10422, 24470.541)(472.10678, 3508.5862)(453.6495, 1151.9973)(457.41647, 433.41782)(438.62912, 4010.021)(440.35452, 719.0378)(441.13928, 2538.4902)
Kaempferol 3-O-glucoside	Flavonoids	Flavonols	1	1	1	1	289367	1	1	1	1	1	1	1	1	1	1	1	192495	189265	Kaempferol 3-O-glucoside	Kaempferol 3-O-glucoside [ C21 H20 O11, tgt=80.65, overall=80.65 ]			(449.09967, 28694.102)(450.1031, 5807.754)(451.11087, 1661.4757)(430.08563, 519.705)(455.01993, 10614.796)(455.1111, 3865.0)(487.06204, 12379.785)(488.06528, 998.61395)(475.05322, 764.39667)(471.08517, 8610.207)(472.08585, 2596.845)(473.08182, 1483.6299)(453.0703, 265.08)
Kaempferol 7-O-glucoside	Flavonoids	Flavonols	279708	272014	273991	313107	561893	597749	254797	262783	178812	186651	270576	276477	294279	299311	270522	330109	345239	237412	Kaempferol 7-O-glucoside	Kaempferol 7-O-glucoside [ C21 H19 O11, tgt=59.61, overall=59.61 ]			(450.42712, 10287.862)(450.09415, 3043.645)(429.26416, 11938.47)(430.08435, 1401.1428)(449.3159, 3248.5776)(450.1104, 655.64404)(433.0881, 445.49)(487.1499, 14124.983)(488.06168, 852.7823)(469.0498, 295.03)(471.0819, 10697.283)(472.08316, 2725.7786)(473.08133, 1446.7899)(453.06757, 406.19855)
Myricetin 3-O-arabinoside	Flavonoids	Flavonols	1	1	1	1	162216	159829	1	1	1	1	1	1	1	1	1	1	1	1	Myricetin 3-O-arabinoside	Myricetin 3-O-arabinoside [ C20 H18 O12, tgt= ]			(451.08072, 7733.155)(452.0835, 1418.29)(435.06924, 869.835)(455.89404, 3453.5898)(452.0757, 1771.99)(455.06143, 5744.978)
Kaempferol 3-O-rhamnoside	Flavonoids	Flavonols	360232	351495	272839	260241	592812	616467	152356	164987	1	201887	307219	318421	326021	337401	154614	299091	228938	222746	Kaempferol 3-O-rhamnoside	Kaempferol 3-O-rhamnoside [ C21 H19 O10, tgt=59.68, overall=59.68 ]			(453.05234, 6172.409)(454.7649, 2183.9849)(455.0669, 3145.106)(457.09854, 2290.4778)(471.07672, 17493.832)(473.07568, 2817.6143)(435.11874, 2056.7617)(437.26367, 762.8501)(439.08463, 426.6)
Myricetin 3-O-rhamnoside	Flavonoids	Flavonols	468271	446853	246976	165714	226901	173146	154109	155547	216899	111926	229228	146726	249798	142500	95155	106145	1465722	1461085	Myricetin 3-O-rhamnoside	Myricetin 3-O-rhamnoside [ C21 H20 O12, tgt=45.20, overall=45.20 ]			(464.50684, 18997.76)(465.42813, 15430.324)(466.7714, 4712.35)(449.1045, 769.025)(465.0999, 57271.86)(466.10483, 15835.37)(467.1067, 3145.762)(449.0941, 10912.095)(450.09286, 2621.2883)(503.47656, 2628.057)(489.6807, 1481.3516)(487.08615, 22018.16)(488.08774, 5712.2373)(489.07812, 2070.7556)(471.06674, 1914.6089)
Quercetin 3-O-glucoside	Flavonoids	Flavonols	468271	446853	246976	165714	226901	173146	154109	155547	1	111926	229228	146726	249798	142500	95155	106145	1465722	1461085	Quercetin 3-O-glucoside	Quercetin 3-O-glucoside [ C21 H20 O12, tgt=45.20, overall=45.20 ]			(464.6334, 19279.6)(465.42813, 15430.324)(466.7714, 4712.35)(449.1045, 769.025)(465.10016, 62801.277)(466.10474, 16319.599)(467.1067, 3145.762)(449.09302, 12120.088)(450.09286, 2621.2883)(503.47656, 2628.057)(489.6807, 1481.3516)(487.08612, 22466.156)(488.08774, 5712.2373)(489.07812, 2070.7556)(471.06674, 1914.6089)
Quercetin 3-O-galactoside	Flavonoids	Flavonols	468271	446853	246976	165714	226901	173146	154109	155547	216899	111926	229228	146726	249798	142500	95155	106145	1465722	1461085	Quercetin 3-O-galactoside	Quercetin 3-O-galactoside [ C21 H20 O12, tgt=45.20, overall=45.20 ]			(464.71777, 19352.576)(465.42813, 15430.324)(466.7714, 4712.35)(449.1045, 769.025)(465.10037, 64616.67)(466.10483, 15835.37)(467.1067, 3145.762)(449.09204, 13133.727)(450.09286, 2621.2883)(503.47656, 2628.057)(489.6807, 1481.3516)(487.08615, 22268.451)(488.08774, 5718.0386)(489.07812, 2070.7556)(471.06674, 1914.6089)
Kaempferol 3-O-acetyl-glucoside	Flavonoids	Flavonols	114683	118123	709540	714496	745238	760935	113422	111802	691009	1	413420	1851674	113807	117893	112027	106552	763969	104133	Kaempferol 3-O-acetyl-glucoside	Kaempferol 3-O-acetyl-glucoside [ C23 H22 O12, tgt=29.22, overall=29.22 ]			(472.10532, 2855.7222)(473.9801, 11343.581)(474.10443, 1362.1606)(475.0992, 288.3909)(529.0841, 921.8)(511.07474, 5059.8574)(515.1149, 5763.0127)(495.83276, 6986.005)(496.30927, 690.68896)
Isorhamnetin 3-O-galactoside	Flavonoids	Flavonols	323815	1	353484	329773	505979	402747	230736	225814	279749	1	309503	305650	236872	222037	203913	203448	770893	792498	Isorhamnetin 3-O-galactoside	Isorhamnetin 3-O-galactoside [ C22 H22 O12, tgt=31.24, overall=31.24 ]			(479.10983, 4275.249)(480.11618, 183.42749)(461.30502, 2780.3625)(465.47568, 14034.212)(466.11102, 4966.498)(479.11316, 4788.496)(480.1173, 199.05)(461.11316, 9951.891)(462.11664, 1811.64)(523.08167, 260.03665)(499.14383, 4533.358)(507.11374, 880.81744)(486.5883, 1184.3334)(487.087, 12152.6)(488.0899, 2589.2)
Isorhamnetin 3-O-glucuronide	Flavonoids	Flavonols	1427301	1421472	781107	930826	473118	471656	624507	613249	1861855	1848280	1928977	1835639	758426	753212	3346684	3416094	5990250	6236206	Isorhamnetin 3-O-glucuronide	Isorhamnetin 3-O-glucuronide [ C22 H20 O13, tgt=64.49, overall=64.49 ]			(479.12073, 6187.506)(480.0847, 1044.1423)(498.69272, 13061.154)(499.10687, 44448.594)(479.09845, 4961.379)(480.09308, 1043.1571)(481.09, 584.175)(536.64594, 5207.227)(513.04144, 2817.9648)(514.0431, 72.06)(515.0854, 21562.662)(516.0884, 3172.5554)(497.15778, 28949.469)(498.0702, 6873.5386)
Isorhamnetin 7-O-rhamnoside	Flavonoids	Flavonols	323815	1	353484	329773	505979	402747	230736	225814	279749	1	309503	305650	236872	222037	203913	203448	770893	792498	Isorhamnetin 7-O-rhamnoside	Isorhamnetin 7-O-rhamnoside [ C22 H22 O12, tgt=31.24, overall=31.24 ]			(479.4448, 5586.2407)(480.97876, 1287.1057)(461.3903, 2717.463)(465.47568, 14034.212)(466.11102, 4966.498)(479.6307, 5771.1353)(481.72736, 2131.92)(483.14206, 1233.54)(461.87393, 8542.485)(462.11703, 1564.6715)(523.08167, 260.03665)(499.14053, 4475.205)(504.71085, 2677.478)(484.70926, 2073.223)(484.5323, 2667.3071)(488.0899, 2589.2)
Myricetin 3-O-glucoside	Flavonoids	Flavonols	421791	418536	398223	398204	180492	1	144515	145673	360953	361492	299909	298041	290753	293896	373174	369645	722060	724715	Myricetin 3-O-glucoside	Myricetin 3-O-glucoside [ C21 H20 O13, tgt=65.49, overall=65.49 ]			(480.08362, 3480.8035)(463.08313, 19111.312)(464.08646, 3245.9158)(465.09082, 427.245)(463.382, 169968.12)(464.38492, 38835.72)(465.38794, 7863.75)(466.0951, 919.4092)(501.05673, 4806.36)(485.36316, 6134.6064)(488.0812, 4822.8916)
Quercetin 3-O-glucuronide	Flavonoids	Flavonols	339255	338171	305179	317026	184698	1	101717	107272	299239	318369	157520	181559	365506	358448	341882	324271	714314	668125	Quercetin 3-O-glucuronide	Quercetin 3-O-glucuronide [ C21 H18 O13, tgt=34.65, overall=34.65 ]			(501.0607, 4971.4727)(502.06607, 1349.9927)(503.06122, 1247.706)(465.0693, 1896.2266)(479.08292, 23202.066)(480.0843, 4698.657)(481.08707, 2401.5173)(487.99304, 1644.1891)(487.07788, 18314.49)(488.08063, 3879.44)
5,3',4'-Trihydroxy-3-methoxy-6:7-methylenedioxyflavone 4'-O-glucuronide	Flavonoids	Flavonols	1	95334	1	1	525400	549056	101983	1	115658	354144	317078	323600	1	1	87333	375216	391685	390726	5,3',4'-Trihydroxy-3-methoxy-6:7-methylenedioxyflavone 4'-O-glucuronide	5,3',4'-Trihydroxy-3-methoxy-6:7-methylenedioxyflavone 4'-O-glucuronide [ C23 H20 O14, tgt=38.71, overall=38.71 ]			(521.1835, 14916.413)(522.14545, 3759.8652)(523.0883, 2454.8035)(504.06586, 679.31744)(523.085, 2641.93)(504.32297, 25339.81)(505.32193, 7563.6216)(559.0423, 4296.5923)(543.04877, 3831.032)(545.03577, 1852.934)(527.08466, 1303.6294)
5,4'-Dihydroxy-3,3'-dimethoxy-6:7-methylenedioxyflavone 4'-O-glucuronide	Flavonoids	Flavonols	115182	111912	123106	121981	139573	128347	95937	106404	122884	121926	117396	110676	139213	140187	137195	127987	119752	122692	5,4'-Dihydroxy-3,3'-dimethoxy-6:7-methylenedioxyflavone 4'-O-glucuronide	5,4'-Dihydroxy-3,3'-dimethoxy-6:7-methylenedioxyflavone 4'-O-glucuronide [ C24 H22 O14, tgt=57.46, overall=57.46 ]			(534.7792, 37588.45)(536.1087, 13254.826)(537.11163, 2938.4119)(538.1137, 270.99)(516.08813, 3222.8655)(538.5965, 25743.312)(537.87573, 9033.009)(539.31726, 26310.84)(539.61975, 11695.583)(541.12506, 2959.2449)(518.3876, 2262.1282)(574.7946, 5700.6943)(574.0795, 3030.96)(555.05005, 1020.0806)(557.76324, 4618.7217)(558.0917, 2861.5186)(544.0967, 810.235)
Jaceidin 4'-O-glucuronide	Flavonoids	Flavonols	407960	402623	390811	417331	555684	533761	413735	406953	335095	353182	301753	313219	295644	293184	387090	389415	274480	264816	Jaceidin 4'-O-glucuronide	Jaceidin 4'-O-glucuronide [ C24 H24 O14, tgt=71.01, overall=71.01 ]			(537.7317, 24667.914)(538.7341, 4764.2676)(539.9261, 1169.6506)(518.11945, 5918.5366)(538.1869, 36064.656)(538.5312, 9569.466)(539.7353, 2732.566)(543.1236, 335.5)(519.1164, 3580.6133)(575.27936, 4493.4)(576.0786, 213.32)(559.21045, 1993.2324)(544.09186, 1379.95)
Quercetin 3-O-glucosyl-xyloside	Flavonoids	Flavonols	370189	386161	355885	344751	395054	408868	331003	340549	321897	313825	264503	274457	372944	365299	374008	374216	363627	363751	Quercetin 3-O-glucosyl-xyloside	Quercetin 3-O-glucosyl-xyloside [ C26 H28 O16, tgt=41.46, overall=41.46 ]			(579.9436, 9180.922)(580.14404, 4389.5864)(581.12885, 2362.1245)(580.4972, 5619.147)(580.1209, 4281.42)(621.13184, 2966.2493)(622.13165, 860.9327)
Quercetin 3-O-xylosyl-glucuronide	Flavonoids	Flavonols	1	76018	1	1	88233	94465	79302	77101	81577	88349	94101	108112	1	1	101802	98279	111831	113120	Quercetin 3-O-xylosyl-glucuronide	Quercetin 3-O-xylosyl-glucuronide [ C26 H26 O17, tgt= ]			(611.135, 8590.868)(612.13745, 2051.4976)(594.121, 1803.1741)(611.13995, 6213.8594)(612.14246, 1104.3992)(653.50275, 1400.9368)(655.0923, 423.92)(631.06085, 3469.8782)(632.0615, 858.32)(637.1093, 1605.1974)(615.2597, 6618.72)(616.0964, 1820.6228)(617.08167, 827.28)
Quercetin 3-O-rutinoside	Flavonoids	Flavonols	389484	384760	420440	5918799	6278029	1	1	1	1	1	83772	78521	323140	314174	116413	101200	349832	357154	Quercetin 3-O-rutinoside	Quercetin 3-O-rutinoside [ C27 H30 O16, tgt=47.22, overall=47.22 ]			(612.31384, 39332.707)(612.9698, 16579.604)(614.17224, 6694.8687)(615.1553, 1860.4088)(594.822, 1117.76)(595.1659, 1836.68)(612.0519, 47139.363)(613.309, 12213.415)(614.4385, 5946.155)(616.15704, 584.24005)(651.1087, 12417.01)(652.11084, 2784.2324)(653.1077, 1862.7649)(637.12573, 1047.9532)(633.80585, 6043.901)(634.9402, 1501.068)(615.4298, 847.0382)
Isorhamnetin 3-O-glucoside 7-O-rhamnoside	Flavonoids	Flavonols	422713	423442	440758	400573	417178	404274	235307	250591	404088	389423	377808	369624	377584	364241	156003	154276	230906	256146	Isorhamnetin 3-O-glucoside 7-O-rhamnoside	Isorhamnetin 3-O-glucoside 7-O-rhamnoside [ C28 H32 O16, tgt=27.15, overall=27.15 ]			(628.9771, 6147.405)(630.1983, 2317.788)(607.42236, 5638.085)(609.55273, 7183.186)(628.9418, 9303.49)(630.1971, 3120.3464)(631.20294, 1063.0449)(611.62085, 10825.66)(613.0006, 5314.2627)(613.18475, 3744.5056)(663.1295, 629.36774)(647.64014, 4486.9297)(647.1415, 5024.815)(647.29156, 1984.4773)(629.5355, 673.207)
Kaempferol 3-O-(6''-acetyl-galactoside) 7-O-rhamnoside	Flavonoids	Flavonols	1	1	148618	103852	121313	147410	1	1	1	1	1	1	1	1	305881	305298	297243	562543	Kaempferol 3-O-(6''-acetyl-galactoside) 7-O-rhamnoside	Kaempferol 3-O-(6''-acetyl-galactoside) 7-O-rhamnoside [ C29 H32 O16, tgt= ]			(637.92035, 1820.9648)(638.59143, 2554.607)(639.1955, 7050.6064)(640.198, 188.01)(619.8404, 6328.767)(620.1753, 1067.942)(621.1846, 454.72)(637.79297, 3902.498)(639.1961, 2636.63)(619.1829, 8663.489)(620.18567, 1568.137)(661.12415, 6918.8555)(662.1285, 1972.2113)(663.124, 318.52502)(660.16614, 8641.418)(661.1698, 1461.3591)(663.1587, 2812.635)(644.91235, 3174.6353)(646.1505, 1147.5076)(647.14935,…
Quercetin 3-O-(6''-acetyl-galactoside) 7-O-rhamnoside	Flavonoids	Flavonols	1	1	95327	143031	1	1	1	1	96279	1	1	1	116153	115826	1	1	123074	1	Quercetin 3-O-(6''-acetyl-galactoside) 7-O-rhamnoside	Quercetin 3-O-(6''-acetyl-galactoside) 7-O-rhamnoside [ C29 H32 O17, tgt=32.37, overall=32.37 ]			(656.1635, 804.0438)(636.25665, 2260.9224)(635.2632, 9829.662)(636.1812, 3739.0828)(637.1861, 1269.5)(691.122, 2155.315)(674.42096, 1444.858)(675.1215, 958.182)(677.161, 1169.9249)(657.81305, 2144.955)
Spinacetin 3-O-glucosyl-(1-6)-glucoside	Flavonoids	Flavonols	139423	120609	126595	103863	1	1	203744	127202	109477	1	1	1	91856	153462	1	1	1	92468	Spinacetin 3-O-glucosyl-(1-6)-glucoside	Spinacetin 3-O-glucosyl-(1-6)-glucoside [ C29 H34 O18, tgt=4.55, overall=4.55 ]			(695.18176, 1170.597)(696.17267, 2169.664)(656.16425, 1021.96375)(675.89246, 998.5078)(676.1797, 362.41)(709.12524, 249.715)(676.0542, 1104.5162)(677.1634, 1332.6136)
Kaempferol 3-O-glucosyl-rhamnosyl-glucoside	Flavonoids	Flavonols	7639215	7297673	7238892	1	181979	187716	7161248	7308684	7089066	7173081	7306971	6525077	6678674	7278985	6711963	6502465	5936885	6106923	Kaempferol 3-O-glucosyl-rhamnosyl-glucoside	Kaempferol 3-O-glucosyl-rhamnosyl-glucoside [ C33 H40 O20, tgt=30.69, overall=30.69 ]			(739.1895, 8593.147)(740.1929, 2842.6948)(758.2179, 157028.3)(759.2187, 113223.3)(760.21716, 91747.81)(761.2164, 42884.887)(762.21625, 19945.9)(779.1486, 13214.354)(780.1496, 8945.924)(781.1518, 7793.678)(782.1518, 3440.3228)(783.1513, 1385.34)(785.2293, 895.5544)(763.20404, 7244.805)(764.1901, 3666.8547)(765.18066, 2743.4155)
Kaempferol 3-O-rhamnosyl-rhamnosyl-glucoside	Flavonoids	Flavonols	207805	962554	995844	956464	900044	842753	1012092	958770	879804	942467	940033	934420	921569	978147	863369	865208	831660	821920	Kaempferol 3-O-rhamnosyl-rhamnosyl-glucoside	Kaempferol 3-O-rhamnosyl-rhamnosyl-glucoside [ C33 H40 O19, tgt=9.92, overall=9.92 ]			(742.2376, 254.8)(744.2254, 2473.82)(745.2106, 2234.72)(723.0133, 3310.698)(725.2085, 3632.3398)(744.47876, 17224.197)(745.07227, 11764.669)(745.9553, 3987.6687)(746.2244, 681.1875)(724.2067, 7634.4326)(725.2095, 4382.5337)(727.2125, 2242.545)(764.08, 6967.977)(765.0701, 4995.941)(766.06726, 1900.0493)(766.16614, 951.11)(763.5909, 7684.2695)(764.60815, 1945.9297)(750.0564, 5539.1772)(750.2268, 28…
Quercetin 3-O-xylosyl-rutinoside	Flavonoids	Flavonols	243314	558045	183774	190062	120381	129762	594152	554243	516312	557530	539975	536676	543638	127924	508104	485916	147237	128288	Quercetin 3-O-xylosyl-rutinoside	Quercetin 3-O-xylosyl-rutinoside [ C32 H38 O20, tgt=15.41, overall=15.41 ]			(743.3325, 3722.1501)(745.2214, 12315.62)(746.2234, 556.07)(724.2676, 7270.7812)(725.26935, 3612.0708)(745.0499, 3650.6355)(745.46436, 3013.7742)(746.2217, 781.85)(749.22205, 12475.88)(726.2007, 4100.758)(731.2271, 281.85)(781.1469, 15300.372)(782.1467, 6895.7246)(783.1452, 3063.1934)(784.1495, 380.8)(766.9854, 4711.615)(766.6638, 1764.9199)(765.4774, 5412.243)(766.1746, 1996.7551)(751.24994, 541…
Quercetin 3-O-glucosyl-rhamnosyl-galactoside	Flavonoids	Flavonols	111583	100463	97975	89566	100041	86503	107329	79909	98761	102004	76286	76361	88006	111259	104785	96940	86197	98647	Quercetin 3-O-glucosyl-rhamnosyl-galactoside	Quercetin 3-O-glucosyl-rhamnosyl-galactoside [ C33 H40 O21, tgt=49.01, overall=49.01 ]			(758.2169, 18212.174)(759.2176, 13424.037)(760.21625, 11023.215)(761.2162, 4781.727)(794.1647, 17202.701)(795.16766, 6693.7163)(795.1969, 2089.5493)
Kaempferol 3-O-glucosyl-rhamnosyl-galactoside	Flavonoids	Flavonols	7639215	7297673	7238892	1	1	1	7161248	7308684	7089066	7173081	7306971	6525077	6678674	7278985	6711963	6502465	5936885	6106923	Kaempferol 3-O-glucosyl-rhamnosyl-galactoside	Kaempferol 3-O-glucosyl-rhamnosyl-galactoside [ C33 H40 O20, tgt=30.69, overall=30.69 ]			(758.2179, 157028.3)(759.2187, 113223.3)(760.21716, 91747.81)(761.2164, 42884.887)(762.21625, 19945.9)(779.1486, 13214.354)(780.1496, 8945.924)(781.1518, 7793.678)(782.1518, 3440.3228)(783.1513, 1385.34)(785.2293, 895.5544)(763.20404, 7244.805)(764.1901, 3666.8547)(765.18066, 2743.4155)
Spinacetin 3-O-glucosyl-(1-6)-[apiosyl(1-2)]-glucoside	Flavonoids	Flavonols	1	1	1	1	77622	1	1	1	1	1	1	1	88205	1	1	1	1	1	Spinacetin 3-O-glucosyl-(1-6)-[apiosyl(1-2)]-glucoside	Spinacetin 3-O-glucosyl-(1-6)-[apiosyl(1-2)]-glucoside [ C34 H42 O22, tgt=6.66, overall=6.66 ]			(785.22797, 2246.9316)(786.2343, 1811.92)(785.23456, 2585.1)(786.2419, 1773.9501)(842.20166, 9014.527)(844.5324, 3495.8252)(846.6868, 2931.8826)(847.1851, 4195.43)
Kaempferol 3-O-(2''-rhamnosyl-6''-acetyl-galactoside) 7-O-rhamnoside	Flavonoids	Flavonols	90967	79516	88934	70580	74752	1	1	1	1	77478	74942	82297	86686	1	1	1	75064	1	Kaempferol 3-O-(2''-rhamnosyl-6''-acetyl-galactoside) 7-O-rhamnoside	Kaempferol 3-O-(2''-rhamnosyl-6''-acetyl-galactoside) 7-O-rhamnoside [ C34 H40 O21, tgt=0.00, overall=0.00 ]			(785.7006, 2840.0222)(787.2345, 5440.631)(766.1739, 2363.873)(785.23456, 2585.1)(786.2419, 1773.9501)(811.1588, 1862.885)(795.17755, 12714.845)
Patuletin 3-O-glucosyl-(1-6)-[apiosyl(1-2)]-glucoside	Flavonoids	Flavonols	107183	92131	82789	84589	166736	160768	102161	100700	71355	87377	72857	83287	78505	79288	78537	72295	1	74285	Patuletin 3-O-glucosyl-(1-6)-[apiosyl(1-2)]-glucoside	Patuletin 3-O-glucosyl-(1-6)-[apiosyl(1-2)]-glucoside [ C33 H40 O22, tgt=10.16, overall=10.16 ]			(791.46094, 7000.0654)(792.4631, 2478.604)(770.19147, 5045.19)(771.1979, 1426.22)(790.2348, 12817.82)(791.2374, 4956.35)(811.1554, 1749.1738)(794.2073, 20697.393)(795.17084, 8695.733)
Patuletin 3-O-(2''-feruloylglucosyl)(1-6)-[apiosyl(1-2)]-glucoside	Flavonoids	Flavonols	1224798	1195762	836810	807259	2006192	1992240	766874	808251	900274	894879	756195	727635	978746	960067	1051152	1031230	1072346	1104060	Patuletin 3-O-(2''-feruloylglucosyl)(1-6)-[apiosyl(1-2)]-glucoside	Patuletin 3-O-(2''-feruloylglucosyl)(1-6)-[apiosyl(1-2)]-glucoside [ C43 H48 O25, tgt=54.54, overall=54.54 ]			(965.2446, 2595.61)(966.2471, 1598.74)(965.2423, 16828.635)(966.2457, 8719.211)(967.25085, 3998.2874)(968.2594, 1514.4186)(1003.2058, 3671.4102)(1004.1935, 1911.553)(1005.2019, 388.62)(986.9686, 11500.936)(988.3521, 6574.9536)(989.2635, 3992.6023)(990.2187, 1155.3683)(987.2226, 17089.127)(988.22534, 9142.837)(989.2251, 7381.7627)(990.2239, 2781.3352)
Isolariciresinol	Lignans	Lignans	846570	821878	697540	717852	1	1	894823	892796	834094	822317	846267	871719	906717	1	1	1	946105	1	Isolariciresinol	Isolariciresinol [ C20 H24 O6, tgt=76.35, overall=76.35 ]			(343.152, 357.65125)(365.1347, 25154.48)(366.13797, 4353.816)
Episesamin	Lignans	Lignans	180177	176164	211668	229155	181107	187468	1724643	150075	211493	190666	183406	190452	192468	198389	173686	168122	9974754	10005681	Episesamin	Episesamin [ C20 H18 O6, tgt=63.87, overall=63.87 ]			(356.58142, 31695.379)(357.40384, 15718.489)(357.1152, 10874.965)(337.93332, 7588.6284)(338.81042, 23315.098)(339.99445, 7618.1226)(340.3102, 3850.864)(358.24634, 7755.114)(359.9664, 2844.1267)(360.1309, 1552.37)(342.1108, 664.18)(395.11972, 212888.66)(396.0738, 39991.215)(397.072, 20041.912)(398.07492, 1790.749)(378.4233, 183466.97)(379.0669, 439.68)(378.34305, 7658.12)(380.15353, 1681.5127)(382…
Conidendrin	Lignans	Lignans	3121799	3039286	31784340	3365761	16780608	16381153	1767530	4802718	1293542	2633141	1	2646615	2305967	2309970	3473580	3378186	7281539	7270191	Conidendrin	Conidendrin [ C20 H20 O6, tgt=70.13, overall=70.13 ]			(359.95105, 5472.0977)(360.59836, 1550.7493)(361.13974, 970.9275)(341.006, 26437.166)(360.22903, 5190.141)(361.04984, 1109.8374)(361.1347, 211.45)(343.1331, 16698.91)(344.13898, 3970.1445)(397.52417, 5424.836)(398.76917, 3267.0332)(399.1012, 536.65)(377.4751, 154007.62)(378.4063, 29210.018)(379.6756, 7466.066)(380.09454, 811.2975)(380.99402, 45001.344)(382.05432, 16368.393)(382.72232, 5728.611)(3…
Pinoresinol	Lignans	Lignans	3058153	3160979	3793819	3625966	2506406	2532491	2551148	20379876	3203543	3084303	3035469	3086561	2852305	3108867	2158731	2131438	2993831	2837170	Pinoresinol	Pinoresinol [ C20 H22 O6, tgt=46.86, overall=46.86 ]			(360.88358, 2654.7144)(362.00754, 667.13715)(342.73477, 19881.297)(343.9413, 8722.705)(344.9236, 5253.619)(345.14417, 5243.195)(360.53857, 4655.6055)(361.1569, 2926.98)(343.30927, 11213.8125)(344.36014, 5532.841)(345.16898, 4455.985)(346.14816, 41527.113)(400.2807, 5819.083)(400.72388, 1441.5011)(402.79037, 2073.6868)(403.1153, 1487.43)(379.15198, 123878.36)(380.1625, 26978.582)(381.17578, 5288.5…
Lariciresinol	Lignans	Lignans	846570	821878	697540	717852	1	315593	894823	892796	834094	822317	846267	871719	906717	234078	384159	378991	946105	361931	Lariciresinol	Lariciresinol [ C20 H24 O6, tgt=76.35, overall=76.35 ]			(361.00354, 3074.2478)(361.1562, 3041.1401)(343.02545, 1513.9126)(344.1456, 3263.86)(345.1449, 1812.43)(347.1637, 19806.18)(361.15784, 3026.604)(345.8259, 11741.102)(348.16586, 2718.0496)(401.19034, 472.784)(402.29465, 898.58)(403.13644, 1355.545)(381.10254, 16653.77)(382.1036, 2504.061)(383.09283, 115.92)(383.82047, 4473.2544)(385.15207, 1943.5349)(366.41348, 21001.893)(366.9169, 4084.1624)(369.…
Secoisolariciresinol	Lignans	Lignans	684236	641315	1	931157	4519101	4507154	806861	808765	519027	526935	550376	564164	446985	459504	1315012	1337363	1120296	1115489	Secoisolariciresinol	Secoisolariciresinol [ C20 H26 O6, tgt=47.33, overall=47.33 ]			(364.83792, 1037.24)(346.0269, 45117.383)(346.88538, 12467.53)(347.90396, 1058.1993)(363.18274, 6646.005)(346.2684, 20907.23)(347.2825, 15448.29)(349.17828, 2655.75)(401.7339, 1273.1399)(403.64, 1264.125)(385.08115, 2967.926)(386.74432, 2206.1096)(388.12888, 711.04004)(387.83066, 699.86993)(368.6894, 19333.57)(370.02155, 5045.314)(370.42856, 11397.459)(371.1685, 2665.3474)
Episesaminol	Lignans	Lignans	301692	300390	340185	259959	343196	130398	1876069	1237914	805111	496339	459314	1259736	421743	351104	1640514	1679245	225259	180613	Episesaminol	Episesaminol [ C20 H18 O7, tgt=46.70, overall=46.70 ]			(373.11624, 3790.4177)(355.9428, 109887.79)(355.96384, 107722.016)(356.96646, 20917.35)(357.1064, 14748.1)(374.64642, 2330.9746)(354.38983, 224112.56)(356.25018, 75845.06)(357.10983, 18641.98)(358.1069, 3378.889)(394.0375, 33801.867)(395.3035, 11426.469)(396.30185, 5712.099)(397.07407, 159.608)(398.1055, 8118.5776)(376.84543, 15531.755)(378.87427, 2336.178)(378.9929, 201201.11)(379.93457, 91084.6…
Sesamolin	Lignans	Lignans	301692	300390	340185	259959	343196	130398	1876069	1237914	805111	496339	459314	1259736	421743	351104	1640514	1679245	225259	180613	Sesamolin	Sesamolin [ C20 H18 O7, tgt=46.70, overall=46.70 ]			(373.29822, 4084.61)(356.0436, 108197.875)(356.1089, 63368.74)(357.11124, 12642.14)(374.62286, 2307.5767)(354.42752, 230631.4)(356.25018, 75845.06)(357.10983, 18641.98)(358.1069, 3378.889)(394.051, 33320.676)(395.35907, 11857.883)(396.3573, 5953.246)(397.07407, 159.608)(398.10587, 8206.753)(376.90952, 15769.052)(378.91476, 2374.6833)(378.98694, 206466.72)(379.92477, 95258.27)(380.0988, 56250.504)
Arctigenin	Lignans	Lignans	3477739	2818133	3449984	2752490	4153772	3628645	4098315	4127362	3814672	3988052	3480010	4579246	841425	13067503	3749900	2786676	3729840	3758494	Arctigenin	Arctigenin [ C21 H24 O6, tgt=49.72, overall=49.72 ]			(373.30048, 2348.508)(374.87494, 1385.3899)(356.42667, 9597.036)(357.3677, 10647.47)(359.01074, 10689.878)(359.16385, 13758.545)(374.05017, 2589.4026)(374.50406, 732.4589)(356.49966, 10488.144)(358.56253, 7082.29)(359.23312, 14120.331)(360.16202, 449.06332)(413.48538, 19114.793)(412.81833, 7598.059)(413.78806, 3801.23)(414.459, 344.51498)(393.7211, 39845.527)(394.11563, 8846.291)(395.1186, 1422.1…
7-Oxomatairesinol	Lignans	Lignans	465788	3285535	446220	443160	997581	988980	5213687	3706009	1	2833721	900005	346103	369188	3136196	292852	1	439297	894558	7-Oxomatairesinol	7-Oxomatairesinol [ C20 H20 O7, tgt=43.81, overall=43.81 ]			(373.91708, 3212.871)(375.9651, 4071.385)(375.1349, 1081.93)(355.5935, 122629.43)(356.61163, 54431.758)(357.11243, 14273.031)(373.7375, 22538.896)(375.2011, 9158.166)(376.39447, 5662.207)(377.1444, 10034.77)(378.1492, 1766.46)(358.4238, 12295.343)(359.84756, 2712.2747)(360.1284, 2537.39)(411.4015, 18051.277)(412.09003, 4435.8306)(413.0933, 1120.685)(395.18738, 42152.85)(397.47247, 19777.865)(397.…
Isohydroxymatairesinol	Lignans	Lignans	42250716	41519352	46593852	45689544	25212768	24963620	31491340	31825006	41922128	41562868	41444316	40657752	39691612	39201716	2400393	2323006	36367484	36898608	Isohydroxymatairesinol	Isohydroxymatairesinol [ C20 H22 O7, tgt=64.40, overall=64.40 ]			(374.34055, 326949.47)(375.4289, 74039.47)(376.3184, 16323.017)(377.14755, 619.32996)(359.08337, 10525.9795)(360.1512, 1663.434)(361.0493, 728.4841)(361.1369, 232.61)(375.1425, 21490.37)(376.1508, 19569.19)(358.14264, 5139.5786)(361.81128, 614.79)(361.1525, 1306.56)(398.0805, 204.43)(398.546, 1051.9486)(401.1446, 145.19)(402.132, 693.99)(379.6802, 828521.4)(380.82718, 182671.17)(381.28955, 41577.…
7-Hydroxysecoisolariciresinol	Lignans	Lignans	248257	528217	975260	748590	1969707	1955952	241632	1275881	375322	137161	292449	401856	678099	381015	184490	192159	1210154	438284	7-Hydroxysecoisolariciresinol	7-Hydroxysecoisolariciresinol [ C22 H30 O5, tgt=51.22, overall=51.22 ]			(375.08908, 13603.415)(375.78018, 1506.1488)(358.1183, 1532.9261)(359.7066, 1047.495)(375.90164, 8347.933)(376.93063, 1628.4797)(379.23822, 11561.075)(380.24097, 1304.29)(359.7357, 4291.322)(359.2126, 4360.3477)(413.8569, 10282.319)(414.7105, 2397.7341)(419.1785, 10005.34)(399.21527, 4320.28)(400.04218, 11127.379)(401.0643, 71665.6)(401.17764, 161512.03)(400.37915, 15256.001)(400.1994, 13893.117)…
Todolactol A	Lignans	Lignans	2576736	2539134	2311783	2073549	2502447	2513360	2568594	2745140	2497466	2452104	2264805	2277275	2065056	2259033	2855870	2813155	2392801	2371944	Todolactol A	Todolactol A [ C20 H24 O7, tgt=92.62, overall=92.62 ]			(379.15463, 6055.6484)(380.159, 1378.8384)(381.1623, 207.85)(360.1977, 924.27423)(362.14465, 1312.537)(380.6628, 720.5175)(382.1735, 1161.8517)(360.14517, 2229.0466)(362.1475, 1291.7567)(418.62662, 411.55402)(399.1417, 31724.518)(400.14413, 5959.522)(401.14093, 729.8043)(402.1368, 75.04)(383.14215, 2217.7812)(384.18994, 441.34042)(386.0084, 609.7487)(386.1337, 418.06)
Medioresinol	Lignans	Lignans	6090969	5904551	5474784	5585526	8789740	8735890	5603454	5558433	4891891	4813354	4689316	4814997	6070354	6172475	5350389	5357749	5817701	5815517	Medioresinol	Medioresinol [ C21 H24 O7, tgt=67.13, overall=67.13 ]			(388.53113, 8900.088)(390.86823, 3121.0515)(373.49985, 38925.93)(374.60266, 33885.844)(373.13925, 38767.773)(374.14215, 4541.875)(375.15686, 3549.2651)(389.15646, 10461.123)(390.16882, 3083.3423)(373.65402, 1483.2975)(429.76544, 12141.756)(430.92868, 4405.0547)(432.95834, 57502.008)(433.12048, 105560.79)(409.9426, 9732.365)(410.11966, 793.2675)(411.73492, 267103.28)(412.40292, 84136.555)(395.8861…
Dimethylmatairesinol	Lignans	Lignans	3495950	3179213	6125907	3828008	1446740	16517899	3032404	3086446	10482947	13402674	1	3894045	19802644	11532087	1444625	1479962	6148633	6554522	Dimethylmatairesinol	Dimethylmatairesinol [ C22 H26 O6, tgt=61.87, overall=61.87 ]			(390.51907, 8127.7163)(390.6844, 5316.185)(391.1899, 1482.54)(371.48764, 13850.37)(372.93817, 28838.154)(373.17825, 37283.695)(390.53906, 5424.7524)(392.0365, 5817.768)(371.744, 19824.197)(373.2158, 12163.1875)(373.583, 28848.3)(374.18527, 16021.586)(425.70447, 84756.05)(426.86975, 18608.234)(429.14786, 3494.7349)(431.1381, 280.33)(408.40744, 6943.6265)(410.9305, 5397.1895)(411.7566, 2868.4172)(4…
1-Acetoxypinoresinol	Lignans	Lignans	3341068	3316595	2828643	2793452	3240994	3238041	3107734	3083993	3131186	3101215	2996805	2965385	2747771	2784765	3117023	3078212	2799400	2247200	1-Acetoxypinoresinol	1-Acetoxypinoresinol [ C22 H24 O8, tgt=89.81, overall=89.81 ]			(399.14307, 29125.398)(400.1456, 5740.69)(401.14215, 661.3496)(402.1399, 63.47)(455.11334, 18214.695)(456.11603, 4193.352)(457.1149, 2428.0962)(458.1144, 470.52)(441.11304, 200.27501)(441.79282, 2494.1475)(443.04443, 300.6817)(425.1436, 473.12283)
Syringaresinol	Lignans	Lignans	1042508	1066718	931082	872423	668255	1557046	4796057	4740787	963954	915496	5467645	1085050	5829043	5965201	1045756	1051042	742944	5042610	Syringaresinol	Syringaresinol [ C22 H26 O8, tgt=88.80, overall=88.80 ]			(419.258, 6376.0884)(419.17188, 5322.965)(402.1994, 25516.424)(402.37357, 8156.5806)(403.1537, 1634.0599)(420.0748, 16276.532)(421.18192, 3426.5027)(422.19043, 388.354)(401.91708, 17409.36)(403.44418, 4195.4536)(404.7668, 4234.5503)(459.73633, 9350.118)(460.00916, 2357.245)(461.1384, 891.7825)(440.52396, 15937.423)(442.17953, 4780.479)(443.18756, 6091.02)(444.1335, 156.52)(442.67065, 13764.729)(4…
Lariciresinol-sesquilignan	Lignans	Lignans	209962	220394	210687	270055	173837	161229	285243	278379	1	238476	211796	231556	541549	281883	190726	199505	226947	215383	Lariciresinol-sesquilignan	Lariciresinol-sesquilignan [ C30 H36 O10, tgt=56.46, overall=56.46 ]			(558.6568, 8464.882)(561.13745, 4882.421)(538.8255, 5937.8135)(539.9904, 2242.5269)(540.2175, 1117.4199)(560.3481, 7212.432)(562.25165, 2360.725)(563.25446, 1140.1533)(540.2395, 2538.3977)(541.22253, 3391.175)(542.2297, 1174.0801)(543.24133, 683.675)(595.20636, 28795.53)(596.2094, 8470.545)(597.21155, 1108.444)(577.73645, 6359.366)(578.5421, 853.8525)(580.1827, 404.56168)(582.856, 1452.6372)(584.…
Secoisolariciresinol-sesquilignan	Lignans	Lignans	4845653	204094	196127	218837	476158	4431130	273944	276846	2636595	217914	292001	296500	200085	226799	225093	210265	252266	261697	Secoisolariciresinol-sesquilignan	Secoisolariciresinol-sesquilignan [ C30 H38 O10, tgt=24.76, overall=24.76 ]			(559.4996, 2520.6377)(562.254, 1647.4072)(563.2582, 459.18002)(541.57855, 4852.6997)(542.9751, 1577.4653)(543.23456, 196.92)(561.2484, 39570.79)(562.2514, 9398.971)(563.25354, 2118.7595)(564.25415, 333.6925)(545.9032, 1672.1545)(547.2629, 2799.07)(598.6748, 4908.139)(598.68115, 633.4373)(579.78674, 3285.719)(580.1944, 1024.72)(581.1829, 165.72)(582.7311, 796.11)(564.89276, 18573.748)(564.2147, 12…
4-Vinylguaiacol	Other polyphenols	Alkylmethoxyphenols	507476	855448	535527	993748	1155063	426969	3551999	460200	320381	3132061	3498623	3185146	3144906	3193693	3305350	3244805	3081482	3024173	4-Vinylguaiacol	4-Vinylguaiacol [ C9 H10 O2, tgt=69.58, overall=69.58 ]			(153.91058, 253.40582)(132.91252, 9795.495)(134.2285, 762.1692)(135.06595, 123.835)(153.67183, 1753.4235)(153.07465, 111.35)(135.08806, 56322.605)(136.21, 4351.859)(190.3793, 1874.266)(191.5668, 703.91724)(193.79189, 160.255)(171.6746, 7225.2017)(173.97722, 3451.5835)(175.02463, 4381.179)(176.5252, 12540.89)(175.33089, 3764.0894)(177.10916, 5030.367)(178.0755, 155.4)(157.11171, 4470.767)(159.0551…
4-Ethylguaiacol	Other polyphenols	Alkylmethoxyphenols	1268919	91420	1021751	981712	88265	226871	305568	1760253	987900	309245	1017603	1013431	1087299	1352321	1968546	2135779	1230768	1236872	4-Ethylguaiacol	4-Ethylguaiacol [ C9 H12 O2, tgt=55.83, overall=55.83 ]			(155.28017, 1576.7017)(157.09772, 770.9689)(137.31921, 19089.191)(155.79951, 779.91003)(137.74852, 7571.622)(139.08978, 1122.8184)(192.27211, 12113.58)(195.23265, 1416.1737)(195.0498, 1290.255)(173.86903, 1853.2273)(175.42584, 3496.5571)(176.25119, 1096.0187)(177.53946, 1423.8676)(179.05962, 4492.527)(179.76819, 3287.1094)(180.0866, 2544.27)(160.88335, 4127.6147)(161.50166, 215.52571)
4-Vinylsyringol	Other polyphenols	Alkylmethoxyphenols	1079495	1077445	1190352	1115367	1254119	1261393	941059	916523	640091	630339	602913	614081	625553	641498	976818	977500	918678	928411	4-Vinylsyringol	4-Vinylsyringol [ C15 H14 O3, tgt=96.71, overall=96.71 ]			(242.22153, 10745.008)(244.10323, 3415.7334)(224.47615, 25319.879)(226.09187, 10158.252)(227.09578, 769.105)(243.10097, 7336.858)(244.1047, 4638.7217)(225.08998, 27330.842)(226.0946, 5377.992)(227.10052, 1283.0968)(281.05795, 1325.8857)(267.0585, 318.03)(265.31076, 38325.3)(266.08627, 6710.02)(267.09607, 732.8285)(247.6879, 3928.644)(252.09087, 3245.2173)
4-Ethylphenol	Other polyphenols	Alkylphenols	3625448	3556621	171223	371929	543935	601188	186120	3305867	2665685	3264068	2733184	302976	2756189	1	2739339	3258541	2918873	3059995	4-Ethylphenol	4-Ethylphenol [ C8 H10 O, tgt=78.47, overall=78.47 ]			(122.444855, 13565.193)(124.075226, 248.36499)(104.78004, 5304.4155)(123.54365, 3996.2737)(124.0766, 326.42126)(105.06974, 5544.6147)(106.06401, 210.82625)(162.19879, 106589.67)(164.04141, 31009.654)(165.21127, 4539.5728)(145.02733, 3863.318)(148.86923, 3116.6885)(150.07458, 1179.9708)(129.18164, 2153.3533)(132.0663, 369.3)
4-Vinylphenol	Other polyphenols	Alkylphenols	6581818	6046875	7753189	7893319	15469017	15356762	7899547	7847651	8559641	8670378	5679171	8622934	6951275	7163346	12991292	12950540	6030792	6013822	4-Vinylphenol	4-Vinylphenol [ C8 H8 O, tgt=87.49, overall=87.49 ]			(124.31062, 9298.509)(124.167786, 6373.561)(125.0694, 4899.95)(121.27887, 42810.29)(122.0595, 508.48)(103.053986, 206910.06)(104.057724, 18169.607)(159.75633, 1672.9412)(163.0282, 1123.615)(144.6253, 5488.668)(147.02202, 13781.9375)(144.52077, 8586.36)(146.26811, 6688.486)(129.21281, 43222.973)(130.05074, 60483.17)
4-Methylcatechol	Other polyphenols	Alkylphenols	554340	474713	426563	499123	1651912	1875848	1586381	2374969	350920	1451157	2122998	768563	2223773	2386968	2212104	1434617	1435554	1201714	4-Methylcatechol	4-Methylcatechol [ C7 H8 O2, tgt=55.93, overall=55.93 ]			(126.763245, 2175.3062)(107.04366, 48379.562)(108.206955, 1426.0295)(111.05338, 6207.5923)(127.64502, 7018.284)(128.83026, 3780.5361)(110.07842, 6406.8843)(111.05993, 759.08435)(164.26936, 3012.544)(168.35384, 4924.6353)(169.02635, 3605.9998)(145.00833, 1084.9366)(147.13196, 114795.2)(148.0478, 11699.538)(149.04683, 437.792)(132.03964, 1211.5283)(134.0459, 841.885)
5-Pentadecylresorcinol	Other polyphenols	Alkylphenols	618790	559626	948638	959747	571046	597135	372103	380338	561127	570124	537879	514566	590316	602519	417867	441792	425560	409930	5-Pentadecylresorcinol	5-Pentadecylresorcinol [ C21 H36 O2, tgt=50.26, overall=50.26 ]			(322.26968, 2798.293)(323.52686, 2706.7363)(324.68686, 2589.9983)(325.29108, 715.685)(306.2799, 450.49)(322.58353, 52033.85)(323.58643, 11246.619)(324.27927, 1455.669)(307.48022, 1146.9221)(360.80353, 13564.542)(361.13647, 4480.497)(364.08386, 8013.2754)(365.25095, 5259.8315)(342.09277, 11085.012)(342.96475, 970.87085)(343.29968, 932.75464)(344.3994, 7545.4785)(345.87427, 7858.7256)(329.37402, 16…
5-Heptadecylresorcinol	Other polyphenols	Alkylphenols	3651568	3658055	3226781	3297366	2045172	1881265	3563726	3570586	1	3338240	1815973	1417605	3685489	3711855	3536762	3516417	4054592	4030646	5-Heptadecylresorcinol	5-Heptadecylresorcinol [ C23 H40 O2, tgt=52.37, overall=52.37 ]			(351.14804, 4787.8247)(352.88644, 11347.539)(353.3226, 14498.74)(351.19016, 8665.804)(353.5707, 8921.5)(354.33148, 26104.379)(336.30936, 3545.048)(389.22476, 14198.196)(390.26788, 2599.5398)(369.92346, 2555.8215)(371.44595, 7201.298)(375.30453, 1389.7734)(355.4944, 118748.92)(354.65103, 60398.12)(355.27722, 11357.108)
5-Nonadecylresorcinol	Other polyphenols	Alkylphenols	783350	762700	146435	163953	819187	808316	111216	97968	1547775	1564961	1337579	2691201	170506	148843	242596	161035	1	285309	5-Nonadecylresorcinol	5-Nonadecylresorcinol [ C25 H44 O2, tgt=27.05, overall=27.05 ]			(359.86954, 21587.336)(360.9729, 3885.1765)(362.32828, 3684.5212)(378.3359, 6053.975)(379.3391, 1392.1)(417.2962, 61730.125)(418.29922, 14977.947)(419.2977, 5255.8643)(400.21988, 3605.4539)(400.28906, 2270.44)(381.57693, 38271.734)(382.32007, 4955.6885)(383.3243, 918.23)
5-Nonadecenylresorcinol	Other polyphenols	Alkylphenols	525485	936966	371256	12090685	715153	728656	909641	902924	742174	13143440	1201226	1179791	1078700	1	703895	705826	761416	870324	5-Nonadecenylresorcinol	5-Nonadecenylresorcinol [ C25 H42 O2, tgt=16.15, overall=16.15 ]			(376.48196, 22775.023)(377.3183, 2235.8801)(359.1785, 3639.9092)(360.31543, 533.77954)(359.31396, 10473.385)(360.31705, 1963.65)(415.43457, 218417.52)(416.4372, 63904.83)(417.51184, 12870.324)(416.27695, 1802.8125)(396.14307, 13873.647)(397.26923, 3777.807)(397.31226, 12609.913)(398.31647, 2626.92)(380.95056, 15580.759)(382.1449, 2823.055)(383.3026, 398.57)
5-Heneicosenylresorcinol	Other polyphenols	Alkylphenols	550672	499954	198088	262186	207817	212283	1	372400	321531	333502	190534	197523	355682	333155	194790	1	268140	269819	5-Heneicosenylresorcinol	5-Heneicosenylresorcinol [ C27 H46 O2, tgt=44.73, overall=44.73 ]			(402.35223, 16212.356)(403.35504, 3389.0435)(441.43246, 9815.084)(442.3145, 777.0079)(425.91772, 10086.439)(424.30716, 2448.5374)(425.69244, 991.52527)(412.34143, 18484.404)(413.34433, 4006.1794)
5-Heneicosylresorcinol	Other polyphenols	Alkylphenols	229580	85071	243957	253325	164940	155985	227915	237125	231528	227790	206408	83206	224139	214299	210391	214292	209069	206049	5-Heneicosylresorcinol	5-Heneicosylresorcinol [ C27 H48 O2, tgt=7.47, overall=7.47 ]			(404.6416, 6207.522)(390.35944, 1550.095)(391.3622, 190.31)(443.3298, 9096.794)(444.3339, 1979.5751)(427.62726, 1529.4012)(429.31516, 526.55914)(430.3161, 238.045)(427.4543, 6355.2324)
5-Tricosenylresorcinol	Other polyphenols	Alkylphenols	1869003	1887503	1876208	1924641	1353681	1406530	1410856	1409500	1828202	1875413	1710491	1688914	1400512	1399746	1316416	1342755	1464184	1422024	5-Tricosenylresorcinol	5-Tricosenylresorcinol [ C29 H50 O2, tgt=83.90, overall=83.90 ]			(430.3824, 9383.08)(431.38568, 1485.512)(456.99707, 134855.56)(457.33826, 150543.56)(435.35645, 83286.14)(436.35962, 19987.268)(437.36224, 2234.1873)
5-Pentacosenylresorcinol	Other polyphenols	Alkylphenols	495509	475619	431185	422233	268070	277342	495455	512852	485960	495980	433761	442762	405602	418442	390885	374909	432641	421905	5-Pentacosenylresorcinol	5-Pentacosenylresorcinol [ C31 H54 O2, tgt=57.69, overall=57.69 ]			(440.40543, 38539.137)(441.40826, 10827.099)(442.41153, 595.10114)(461.9256, 13154.02)(462.92883, 3012.03)(498.23465, 21380.148)(498.87888, 1591.5599)(482.8464, 121676.61)(484.28918, 45211.473)(485.28876, 4401.227)(485.37683, 1864.54)(481.73654, 7937.537)(482.7399, 1169.0468)(465.39478, 3879.0083)(469.4211, 4758.63)
5-Pentacosylresorcinol	Other polyphenols	Alkylphenols	2765980	2696996	2344592	2395351	1492563	1494090	2611889	2617215	2263608	2278825	2269109	2256199	2271419	2275672	2144380	2076539	2282011	2275568	5-Pentacosylresorcinol	5-Pentacosylresorcinol [ C31 H56 O2, tgt=83.26, overall=83.26 ]			(446.42242, 550.9)(500.39078, 55396.01)(501.39362, 16867.322)(502.3965, 1503.5974)(483.77094, 5431.1934)(484.5186, 860.46576)
5-Tricosylresorcinol	Other polyphenols	Alkylphenols	235320	227215	203221	1	121742	122088	221602	222768	220196	222508	209174	204806	188291	189742	180574	175288	191718	190968	5-Tricosylresorcinol	5-Tricosylresorcinol [ C29 H52 O2, tgt=50.59, overall=50.59 ]			(475.00864, 22419.705)(475.81955, 1229.7734)(453.96225, 20548.426)(457.68127, 24479.654)(455.3428, 10687.805)
Bisdemethoxycurcumin	Other polyphenols	Curcuminoids	363536	377613	211886	243326	325524	325569	315296	307613	1	752857	626084	585839	349410	458866	228966	275499	485737	360709	Bisdemethoxycurcumin	Bisdemethoxycurcumin [ C19 H16 O4, tgt=60.64, overall=60.64 ]			(310.51346, 341.31802)(312.11346, 975.34)(290.09067, 25718.572)(291.09323, 3368.085)(310.65265, 7364.9634)(313.12503, 14286.04)(313.96313, 7486.4897)(314.1313, 3777.54)(295.20642, 31863.012)(295.65985, 11334.528)(295.11362, 9418.36)(348.23578, 17725.932)(349.2893, 4853.723)(351.6335, 1748.7739)(352.57706, 3111.8738)(353.07837, 6649.1704)(332.31696, 3179.7463)(334.8432, 4464.2944)(334.58817, 2157.…
Demethoxycurcumin	Other polyphenols	Curcuminoids	2240728	930511	963101	942429	584259	541225	1056631	1107595	1841182	1763742	785171	830023	1563613	1555538	3002689	2956626	6772426	6777673	Demethoxycurcumin	Demethoxycurcumin [ C20 H18 O5, tgt=71.72, overall=71.72 ]			(342.6132, 25917.93)(320.10373, 245.50667)(343.13373, 31677.734)(344.137, 5089.3833)(324.11957, 3485.3975)(377.08215, 223893.5)(378.0851, 44897.105)(379.0907, 12092.165)(380.09436, 1230.7319)(360.78766, 1080.5519)(365.13614, 3175.3455)(366.0247, 1333.1445)(366.1161, 653.35)(343.09607, 14718.725)(344.095, 229.715)
Curcumin	Other polyphenols	Curcuminoids	357973	349849	192888	190193	823250	213061	323118	782271	138014	347727	623965	611912	1	1218052	173700	157292	224333	243273	Curcumin	Curcumin [ C21 H20 O6, tgt=80.51, overall=80.51 ]			(369.44296, 16987.217)(371.42847, 4515.553)(373.1375, 246.25)(351.26407, 14493.68)(352.12024, 2800.1392)(353.3807, 6888.4624)(371.4428, 14113.219)(371.92383, 6980.7065)(372.9719, 25887.4)(373.7853, 141076.58)(374.14453, 94824.5)(352.0516, 1989.9901)(353.92374, 978.118)(355.1242, 113.88)(408.69464, 1670.0123)(410.84302, 10307.025)(412.0974, 3527.58)(389.0834, 2780.085)(393.41602, 15604.166)(394.67…
1,4-Naphtoquinone	Other polyphenols	Naphtoquinones	338993	439918	550057	678381	1	308953	213062	187657	651050	115228	208710	316952	255183	211801	1	94126	376993	279154	1,4-Naphtoquinone	1,4-Naphtoquinone [ C10 H6 O2, tgt=22.51, overall=22.51 ]			(160.25908, 914.35175)(162.0452, 407.57)(141.5806, 3855.4055)(143.0353, 5724.84)(162.30579, 5070.252)(144.94118, 19960.451)(145.62074, 6485.0312)(197.799, 5595.077)(198.87794, 1409.7429)(200.39114, 1089.3004)(203.00766, 770.86755)(179.61017, 9003.247)(180.61742, 3634.7854)(180.99057, 4012.1675)(183.78679, 14289.944)(185.11816, 27788.281)(185.79552, 6309.309)(185.5394, 14864.545)(164.93596, 3660.2…
Juglone	Other polyphenols	Naphtoquinones	230527	236009	302313	265164	156517	175556	254854	226263	153870	261476	181503	173560	295938	195955	132438	178093	154979	223510	Juglone	Juglone [ C10 H6 O3, tgt=53.45, overall=53.45 ]			(174.98407, 5381.53)(176.2035, 1306.2003)(177.1191, 2914.3633)(158.1481, 2216.4321)(159.0263, 5291.612)(176.70956, 5231.254)(176.038, 1454.0126)(160.67839, 1186.8027)(162.0434, 1154.11)(215.28317, 1315.5929)(195.37091, 9262.69)(196.3833, 1664.5621)(198.61148, 1307.4435)(200.40276, 508.03)(182.93332, 4756.376)(183.82683, 9699.621)(184.0286, 10302.686)
Catechol	Other polyphenols	Other polyphenols	188941	209239	498176	472075	166155	231588	605056	207435	133242	167731	121163	121347	186530	357777	89364	321239	125720	114895	Catechol	Catechol [ C6 H6 O2, tgt=46.26, overall=46.26 ]			(113.07057, 1092.0074)(111.06027, 3079.764)(114.0537, 3699.88)(153.74545, 3593.1372)(154.0024, 34618.625)(135.9939, 215.43834)(136.38077, 1825.8638)(137.03398, 644.56836)(117.844025, 6764.736)(119.0289, 10253.579)
Pyrogallol	Other polyphenols	Other polyphenols	1449988	1396611	1457734	1433488	614477	596598	679742	514207	1408521	1296319	502280	1	1320838	1572673	756801	620606	1988010	1899451	Pyrogallol	Pyrogallol [ C6 H6 O3, tgt=82.38, overall=82.38 ]			(127.03513, 3007.7593)(113.03487, 52476.727)(127.038704, 59105.344)(128.04076, 2551.391)(109.02868, 9968.683)(146.98015, 10885.205)(150.04185, 93025.734)(150.02527, 10559.803)(151.02905, 292.88998)(136.02531, 627.0467)
3,4-Dihydroxyphenylglycol	Other polyphenols	Other polyphenols	536023	571889	500472	777976	1231976	1230501	819403	817659	949549	542890	875967	496498	674217	679980	1116978	1095102	681011	674406	3,4-Dihydroxyphenylglycol	3,4-Dihydroxyphenylglycol [ C8 H10 O4, tgt=67.89, overall=67.89 ]			(170.13666, 25931.287)(171.11066, 2929.2463)(172.66554, 13640.881)(174.07054, 6285.6733)(153.04814, 13326.678)(154.04884, 1202.0734)(173.0664, 24023.742)(174.07047, 6627.883)(153.05795, 10145.935)(213.59398, 2749.2056)(193.01505, 1129.725)(194.71507, 1646.21)(195.05249, 379.66)(178.74356, 2491.0217)(176.03783, 707.8614)
Coumestrol	Other polyphenols	Other polyphenols	173475	154739	149535	138821	105581	92674	240583	207463	128849	102323	138416	138209	5500082	5513105	272496	115142	4382465	159746	Coumestrol	Coumestrol [ C15 H8 O5, tgt=37.53, overall=37.53 ]			(272.87915, 2083.7742)(273.042, 2739.61)(251.02441, 961.7479)(270.55048, 1568.0276)(251.18158, 4145.0)(252.043, 414.46)(306.9965, 71891.27)(307.99966, 9139.058)(289.08948, 4757.9893)(291.31793, 3920.5466)(293.9995, 439.11)(292.08517, 72183.37)(292.0228, 22137.432)(274.68326, 18231.943)(276.33453, 15574.473)(277.21576, 45336.32)(278.03357, 10033.729)
Arbutin	Other polyphenols	Other polyphenols	116874	90374	1804562	1338299	1804242	1764903	1886582	1841116	1292922	81518	1257491	1200064	1697929	1738437	102868	285049	336731	341137	Arbutin	Arbutin [ C12 H16 O7, tgt=84.01, overall=84.01 ]			(274.03247, 583.5665)(277.01056, 2782.318)(277.1009, 2796.69)(255.65416, 25640.596)(256.53076, 4167.9434)(258.37863, 1450.3928)(259.0888, 659.88)(275.68307, 15588.154)(276.44406, 6703.9136)(276.35864, 1874.0188)(257.05756, 55190.195)(258.0547, 9370.376)(257.95917, 353.04666)(312.97363, 7714.0576)(294.80518, 1421.7064)(297.60168, 17558.516)(299.24835, 5699.9966)(300.09335, 2808.5674)(277.42352, 76…
Phlorin	Other polyphenols	Other polyphenols	924589	904644	740668	727982	693249	706967	766422	757952	1166196	1146856	1299048	1328994	881304	903887	516202	495475	727670	707298	Phlorin	Phlorin [ C12 H16 O8, tgt=69.02, overall=69.02 ]			(290.17416, 4207.2305)(290.689, 1440.484)(272.93808, 5977.825)(273.86517, 1055.3058)(289.979, 31009.902)(291.0918, 2716.5613)(293.09955, 292440.84)(294.1024, 40553.555)(273.1523, 16939.455)(274.02988, 2166.453)(331.45398, 344.48477)(332.05356, 512.42584)(333.05408, 216.66)(311.11166, 765.86285)(313.0337, 150.59)(312.52274, 4239.723)(315.3416, 643.6137)(316.088, 225.59)(293.27557, 22936.531)(294.2…
Thymol	Other polyphenols	Phenolic terpenes	780647	728144	869354	898573	1	523464	528081	535042	666302	655569	634696	665597	621695	656972	1	449573	626063	613358	Thymol	Thymol [ C10 H14 O, tgt=84.97, overall=84.97 ]			(151.11043, 1642.948)(151.11209, 1296.264)(133.10074, 51532.25)(134.10397, 4477.998)(189.07027, 3614.8208)(177.06908, 7821.803)
Carnosic acid	Other polyphenols	Phenolic terpenes	14524223	14599855	9917697	9598841	9889859	9841654	8810632	8778994	16165940	16175259	18540256	18162252	8285271	8258219	6783077	6729759	7680097	7567992	Carnosic acid	Carnosic acid [ C20 H28 O4, tgt=84.47, overall=84.47 ]			(332.558, 35925.145)(334.20325, 23310.213)(335.2125, 18972.693)(336.21777, 2517.037)(315.1828, 352.89)(333.2024, 12945.352)(334.20673, 1774.6561)(335.19836, 967.01666)(315.60977, 296612.0)(316.62775, 65320.457)(317.1992, 11989.176)(318.21204, 395.54004)(373.50253, 11445.786)(372.16562, 3331.2576)(358.4086, 2210.7107)(357.26373, 4361.493)(356.18622, 186.25)(337.5479, 4168.004)(340.19186, 2324.877)
Rosmadial	Other polyphenols	Phenolic terpenes	1132621	1138135	942206	962348	1369489	1340408	761121	761044	1006071	1016255	1110788	1104351	793086	781881	1187554	1150788	1153618	1153635	Rosmadial	Rosmadial [ C20 H24 O5, tgt=95.14, overall=95.14 ]			(346.71478, 39000.2)(347.16968, 12093.68)(347.17215, 1802.615)(328.1525, 20470.688)(329.66013, 3302.8564)(348.17258, 1630.9757)(349.1796, 183.25)(327.34665, 12628.78)(328.15933, 3534.3484)(329.16034, 916.8775)(384.89133, 2043.6484)(386.39368, 280.85934)(388.12952, 368.12)(365.20306, 3546.4531)(366.11395, 2081.815)(367.1219, 390.06)(368.38626, 10236.009)(369.5681, 3552.7454)(370.57782, 8110.567)(3…
Rosmanol	Other polyphenols	Phenolic terpenes	1368480	1368536	676724	550730	1	1	548074	527336	1359033	1605687	1939673	1662566	260581	257238	390410	384923	436393	385436	Rosmanol	Rosmanol [ C20 H26 O5, tgt=57.96, overall=57.96 ]			(347.33493, 13334.846)(348.18494, 1748.1857)(349.2833, 10259.283)(350.1991, 4806.93)(329.16925, 20356.41)(330.1734, 3012.9646)(331.18356, 3835.425)(349.77206, 1743.025)(329.87286, 27532.771)(330.8759, 4534.5166)(331.18784, 198.20142)(387.41257, 2096.255)(388.32095, 2212.67)(389.1459, 684.43)(369.46146, 6049.147)(371.48337, 429784.25)(372.1299, 98297.89)(373.13138, 21150.732)(372.67484, 13475.829)…
Epirosmanol	Other polyphenols	Phenolic terpenes	1368480	1368536	676724	550730	1326074	397898	548074	527336	1359033	1605687	1939673	1662566	260581	257238	390410	384923	436393	385436	Epirosmanol	Epirosmanol [ C20 H26 O5, tgt=57.96, overall=57.96 ]			(347.4243, 12535.876)(348.3277, 2897.7036)(349.34656, 9800.812)(350.1991, 4806.93)(329.35718, 18048.926)(330.3731, 3089.3167)(331.18353, 3968.5115)(349.19562, 2718.7832)(348.1859, 888.05)(330.17746, 26038.309)(330.77942, 4620.554)(331.18738, 197.44333)(387.19366, 2617.6318)(388.02914, 2100.6538)(388.7458, 631.75)(369.60257, 6407.5747)(371.57556, 405939.06)(372.1299, 98297.89)(373.13138, 21150.732…
Carnosol	Other polyphenols	Phenolic terpenes	1118049	1109447	990924	1006946	1543760	1479855	1049214	1041804	1412239	1342550	3419394	2119569	791702	799435	928989	1	1017352	1023745	Carnosol	Carnosol [ C20 H26 O4, tgt=78.89, overall=78.89 ]			(353.56323, 4181.2725)(354.1384, 1942.64)(354.77454, 2978.8809)(356.67755, 15194.101)(357.1827, 3353.5066)(358.1759, 1164.2)(313.17557, 79257.805)(314.1788, 14124.358)(315.1822, 1535.5126)(331.13342, 34040.22)(332.4981, 14579.363)(334.20258, 16457.936)(372.86313, 10172.458)(370.15533, 5153.1797)(332.19437, 32761.172)(334.20248, 11154.354)(339.17392, 3982.2979)(340.17343, 452.53802)
Psoralen	Other polyphenols	Furanocoumarins	1140741	1058767	1917403	2049890	1192723	1859699	912441	798005	856231	1570538	777795	502864	287499	275286	997519	240584	744920	451815	Psoralen	Psoralen [ C11 H6 O3, tgt=48.47, overall=48.47 ]			(186.40627, 3429.1738)(187.48259, 5246.3857)(190.63928, 8008.694)(191.0403, 2848.35)(168.2505, 6062.827)(169.56773, 703.99634)(188.45563, 2901.4038)(189.45325, 1325.9188)(191.58311, 4977.602)(192.05505, 2906.74)(171.4884, 3076.6196)(172.18443, 1324.37)(174.04504, 294.925)(225.59247, 23658.205)(230.00247, 670.315)(231.00015, 720.7225)(208.4207, 586.5869)(209.93938, 445.27142)(210.98761, 723.7766)(…
Bergapten	Other polyphenols	Furanocoumarins	2695732	2414466	2409241	486378	900406	863092	2521048	878195	827186	2319211	954296	923572	413650	1530125	1609856	2624159	992102	983637	Bergapten	Bergapten [ C12 H8 O4, tgt=43.68, overall=43.68 ]			(217.3782, 4865.8203)(219.26141, 660.5994)(220.05667, 1172.6025)(199.33197, 12040.824)(201.04068, 9814.985)(202.04475, 21896.412)(202.71533, 82239.72)(203.0503, 94140.04)(218.67451, 7907.0093)(219.05554, 2015.9451)(199.72455, 6486.0986)(201.9512, 28150.873)(202.17297, 9265.894)(203.11903, 68495.23)(204.05537, 4754.698)(259.5122, 502.58646)(260.51053, 226.015)(261.0072, 365.62)(238.20326, 38475.59…
Isopimpinellin	Other polyphenols	Furanocoumarins	333789	171154	162889	166421	135933	114408	268117	167438	184048	169894	183416	152456	323056	231954	173444	159178	182133	212391	Isopimpinellin	Isopimpinellin [ C13 H10 O5, tgt=49.83, overall=49.83 ]			(248.81044, 7117.67)(231.04973, 5829.5967)(233.06108, 4571.63)(249.56248, 6507.4917)(232.35384, 6843.764)(234.06445, 508.54626)(285.70596, 4506.9673)(286.85144, 779.7266)(291.0169, 34901.61)(268.20816, 1794.2965)(269.77005, 1033.1703)(273.0065, 1132.54)(270.84717, 524.278)(252.34026, 1372.6733)
4-Hydroxybenzaldehyde	Other polyphenols	Hydroxybenzaldehydes	406510	235255	258000	369018	289675	412702	226813	5071881	464300	462532	495727	480088	3434390	13494981	464188	429276	353542	362365	4-Hydroxybenzaldehyde	4-Hydroxybenzaldehyde [ C7 H6 O2, tgt=73.27, overall=73.27 ]			(123.31158, 54255.727)(124.3738, 5332.708)(126.0445, 326.27)(105.8892, 837.0172)(125.55253, 5259.4487)(124.0401, 1821.49)(125.0394, 1687.15)(108.020096, 3841.5522)(164.41824, 1808.6077)(167.01175, 2475.202)(146.90154, 12881.038)(146.99376, 16461.89)(147.03268, 1909.8556)(129.02158, 188542.48)(130.026, 19654.637)
p-Anisaldehyde	Other polyphenols	Hydroxybenzaldehydes	5809697	4730751	1	4648592	4246452	1	392596	330773	342522	219669	8276861	6549376	5591386	1	4555760	5805756	4875574	5309503	p-Anisaldehyde	p-Anisaldehyde [ C8 H8 O2, tgt=80.72, overall=80.72 ]			(138.7621, 40214.902)(139.84428, 5918.7783)(141.0677, 619.38)(121.90468, 84484.516)(120.55064, 25082.01)(123.05452, 125809.46)(139.70471, 5412.085)(141.46964, 386.738)(119.048775, 24797.643)(120.05148, 1191.3767)(175.04805, 53610.49)(176.01932, 4435.376)(177.03058, 252.418)(159.59099, 4264.9873)(161.04106, 2583.5334)(161.19897, 2563.4456)(161.0116, 3323.48)(160.94492, 1412.684)(163.0532, 111593.6…
Protocatechuic aldehyde	Other polyphenols	Hydroxybenzaldehydes	2244978	999033	1762185	1511117	1802859	1576086	1523606	1739418	1416877	758266	2231632	1886547	1281073	1303055	1528060	1634294	1367080	1442673	Protocatechuic aldehyde	Protocatechuic aldehyde [ C7 H6 O3, tgt=62.25, overall=62.25 ]			(138.94843, 15814.178)(140.29382, 2626.796)(141.08179, 5081.513)(142.0416, 488.48)(121.02342, 4370.7827)(122.027824, 660.4854)(142.6851, 10323.378)(143.49315, 6247.581)(123.52069, 5254.0264)(124.438805, 6800.17)(178.94681, 5267.5884)(182.0335, 2290.6921)(181.66452, 1760.8722)(159.46475, 6158.0156)(159.99756, 426.84778)(162.49727, 1284.4716)(166.03363, 1949.6101)(144.85966, 6287.758)(146.69826, 15…
Vanillin	Other polyphenols	Hydroxybenzaldehydes	537584	570430	133463	94370	234962	227171	184141	168856	165889	131659	497959	505822	172297	195671	1	1	851894	844579	Vanillin	Vanillin [ C8 H8 O3, tgt=67.89, overall=67.89 ]			(153.05138, 9260.912)(154.0489, 1573.53)(139.04993, 20970.713)(153.3343, 11351.338)(136.67757, 71129.32)(137.1953, 7923.6924)(140.05406, 612.31335)(196.19098, 2939.5947)(177.0064, 1041.8667)(178.16447, 5723.245)(176.03658, 1077.2633)(160.07008, 2283.9067)(161.53845, 539.78)
Gallic aldehyde	Other polyphenols	Hydroxybenzaldehydes	1051035	1021199	1052864	78736	1584924	82561	959317	113501	913779	97830	953877	141121	105992	271831	128945	1068778	99300	141093	Gallic aldehyde	Gallic aldehyde [ C7 H6 O4, tgt=47.17, overall=47.17 ]			(157.2264, 4863.372)(158.28743, 518.96497)(137.01912, 2098.48)(155.49245, 11071.735)(156.36894, 2093.1367)(137.52551, 11068.177)(138.85628, 3617.574)(140.02864, 2495.1519)(195.70265, 4563.2666)(198.77914, 1485.602)(199.00072, 1108.5967)(180.13943, 3059.7815)(180.98999, 1910.6849)(178.8039, 3159.534)(182.0318, 3403.9402)(161.53604, 993.91046)(162.51645, 783.305)
2,3-Dihydroxy-1-guaiacylpropanone	Other polyphenols	Hydroxybenzoketones	587824	582844	639053	390123	503084	248196	190470	186406	469468	1	219681	298942	654808	3213869	229596	2206419	2646966	249685	2,3-Dihydroxy-1-guaiacylpropanone	2,3-Dihydroxy-1-guaiacylpropanone [ C10 H12 O5, tgt=47.39, overall=47.39 ]			(213.3051, 4204.6216)(215.53644, 3152.6057)(216.46161, 4206.801)(217.07602, 12702.359)(194.38982, 6186.374)(197.66951, 5871.3203)(196.0505, 1039.11)(213.07753, 22000.723)(214.08185, 7797.208)(215.07455, 1580.63)(197.03049, 5299.305)(200.08228, 1286.9929)(254.4983, 776.0154)(234.21657, 1208.4692)(237.2312, 1361.744)(238.03304, 1703.83)(238.5314, 854.845)(237.7911, 2612.9854)(239.81618, 853.09753)(…
Sinapaldehyde	Other polyphenols	Hydroxycinnamaldehydes	805649	750563	1901081	734104	829598	787693	528621	622939	123650	120519	775758	777049	514596	505766	1313668	1728061	2184395	2142200	Sinapaldehyde	Sinapaldehyde [ C11 H12 O4, tgt=83.59, overall=83.59 ]			(209.32088, 49972.324)(210.53719, 3220.1414)(213.08647, 1642.4766)(191.63222, 866.83374)(194.07304, 108.42334)(209.50633, 12189.985)(210.20256, 2337.9517)(211.0964, 207.825)(192.67334, 2745.263)(196.08537, 654.57)(247.03778, 18001.102)(248.0393, 996.263)(230.47934, 5269.5293)(230.68713, 156.78667)(233.0267, 223.9)(232.33629, 13598.538)(233.84889, 1364.2003)(234.16219, 1532.7935)(216.47281, 489.81…
Coumarin	Other polyphenols	Hydroxycoumarins	479575	457767	3897763	3870347	195270	444343	447443	293123	371255	373437	996162	417226	4752782	948385	3234012	666281	3651538	2997238	Coumarin	Coumarin [ C9 H6 O2, tgt=52.34, overall=52.34 ]			(147.08086, 16301.19)(148.0461, 17011.44)(128.1126, 97124.734)(129.20505, 827.0362)(147.49753, 149296.98)(148.32233, 19102.986)(149.38222, 1291.8495)(132.6032, 2276.6973)(133.77803, 668.4607)(186.89207, 3508.1323)(189.00168, 1660.156)(190.01166, 2318.6748)(168.88808, 1263.0599)(170.99701, 934.865)(170.89682, 4654.6475)(172.1833, 1613.6129)(151.30196, 2377.4167)
Umbelliferone	Other polyphenols	Hydroxycoumarins	5163275	7669739	4534972	5042977	1537432	1472299	3496678	3481480	836049	1497359	1	1435238	3994151	1	13941666	13953878	20359992	20729408	Umbelliferone	Umbelliferone [ C9 H6 O3, tgt=87.35, overall=87.35 ]			(163.03825, 74448.695)(164.0409, 4033.9167)(144.7824, 6304.8853)(163.28929, 132895.75)(164.13911, 12620.187)(165.04843, 1908.2758)(145.31595, 2758.5317)(146.53409, 982.1575)(203.9944, 169.49)(186.99109, 978.43665)(188.32341, 2045.3301)(188.99051, 420.36)(188.97208, 1930.4027)(190.0373, 4921.4)(169.58955, 1860.0486)
Esculetin	Other polyphenols	Hydroxycoumarins	969855	754677	783055	797573	610182	449449	1	731814	754916	697263	799520	666628	645425	680996	638082	1	701758	687135	Esculetin	Esculetin [ C9 H6 O4, tgt=47.59, overall=47.59 ]			(181.74036, 3555.035)(182.0312, 1794.71)(160.24371, 1932.7007)(162.17369, 263.24)(182.36069, 3499.4668)(183.7974, 2004.9325)(163.02725, 1316.395)(166.03455, 2821.315)(220.58975, 289.68402)(202.84177, 1808.5536)(201.15184, 5158.7715)(183.07101, 4570.944)(185.01555, 653.6667)
Mellein	Other polyphenols	Hydroxycoumarins	587435	203331	147342	163695	926596	840449	953589	693196	333857	265743	508983	889239	853478	217679	821142	541325	303705	641735	Mellein	Mellein [ C10 H10 O3, tgt=69.99, overall=69.99 ]			(182.0679, 2087.68)(160.75845, 4729.3315)(182.22931, 52760.777)(183.08327, 6125.535)(184.08228, 1580.0582)(163.58977, 7803.92)(163.56763, 8980.242)(163.05873, 600.7633)(218.5481, 171011.97)(220.00461, 26166.68)(221.00224, 26498.697)(221.98705, 4917.229)(223.03, 284.65)(200.01996, 3833.9482)(201.01181, 3364.9019)(202.65094, 77201.195)(204.02724, 12898.382)(204.96649, 3158.5408)(205.0579, 296.7)(18…
Scopoletin	Other polyphenols	Hydroxycoumarins	457131	135348	471193	164229	292318	260580	443149	458843	563849	109611	569826	534542	1	698894	503610	576119	544975	588653	Scopoletin	Scopoletin [ C10 H8 O4, tgt=47.53, overall=47.53 ]			(193.61429, 796.71075)(193.32298, 644.8257)(175.16035, 1422.1182)(176.2039, 732.035)(177.03596, 1335.4099)(194.25566, 1960.9745)(177.76112, 4677.024)(176.03781, 939.2)(232.56369, 15227.512)(234.00813, 400.216)(235.0132, 2663.545)(214.07071, 1839.3988)(217.74977, 12274.149)(219.04659, 1246.0614)(219.0456, 1291.44)(198.38533, 3270.4343)(199.09152, 1491.612)(201.03094, 355.58667)
Esculin	Other polyphenols	Hydroxycoumarins	276007	263514	263685	274607	331786	320581	307087	298127	301096	321000	343554	331438	238273	254051	195135	188032	1	1	Esculin	Esculin [ C15 H16 O9, tgt=56.80, overall=56.80 ]			(343.44922, 2231.0117)(322.87402, 1179.6179)(344.02014, 1891.0222)(345.8111, 420.98856)(326.09116, 513.9817)(379.03732, 3356.683)(363.0395, 3503.7732)(364.4459, 1120.5757)(348.05215, 35847.465)(349.035, 9424.37)(349.84906, 2559.1846)(350.0727, 360.73)
Estragole	Other polyphenols	Hydroxyphenylpropenes	483931	466448	376420	820352	565935	538488	408366	412176	485242	487850	661376	645028	628913	644007	500230	396125	674806	1	Estragole	Estragole [ C10 H12 O, tgt=80.32, overall=80.32 ]			(149.20006, 9805.627)(150.2641, 1246.2716)(131.08401, 2328.3008)(149.2663, 18306.088)(150.24329, 1346.4839)(131.15556, 10349.402)(132.08818, 376.94998)(188.37198, 2890.501)(189.23979, 759.42633)(192.05844, 618.445)(172.15892, 1066.4834)(174.2187, 1858.505)(175.0526, 3200.87)(173.08182, 19615.37)(175.13419, 62033.152)(156.80688, 5281.3687)(157.81953, 3935.982)(158.0824, 16347.74)
Anethole	Other polyphenols	Hydroxyphenylpropenes	483931	466448	376420	1	565935	538488	408366	412176	485242	487850	661376	645028	1	1	1	396125	1	1	Anethole	Anethole [ C10 H12 O, tgt=80.32, overall=80.32 ]			(149.76086, 5755.693)(151.0937, 196.32)(149.40802, 20074.828)(150.3153, 1548.7793)(131.2289, 14033.17)(132.091, 480.56998)(189.05067, 2080.3225)(191.30533, 1321.0775)(192.05844, 618.445)(169.7936, 1407.0001)(173.043, 4416.12)(173.34016, 17597.4)(175.14412, 61787.57)(156.65866, 6813.14)(157.52591, 4328.2725)(158.0824, 16347.74)
2-Methoxy-5-prop-1-enylphenol	Other polyphenols	Hydroxyphenylpropenes	14615897	3713940	6201793	5645521	7326929	7025126	10478321	10869409	7294213	6916555	8227638	6892893	7472782	7295845	5455992	5122567	3718897	7358744	2-Methoxy-5-prop-1-enylphenol	2-Methoxy-5-prop-1-enylphenol [ C10 H12 O2, tgt=82.82, overall=82.82 ]			(166.06862, 971827.4)(167.13422, 147274.94)(168.13986, 12951.648)(169.09528, 1238.7716)(147.07579, 124444.84)(148.07661, 8521.92)(149.30144, 1020.0777)(151.0847, 682.64)(166.099, 180597.95)(147.78528, 46196.332)(148.07512, 4663.6646)(149.0794, 1432.99)(203.34741, 103409.984)(204.15054, 8466.275)(205.05557, 466.18848)(185.85811, 26979.43)(186.96214, 4059.5667)(187.03029, 3329.839)(188.25742, 25177…
Acetyl eugenol	Other polyphenols	Hydroxyphenylpropenes	681258	653049	184128	181870	394942	793589	412940	415474	750856	726909	451408	454841	986039	991598	288264	465106	2626315	199658	Acetyl eugenol	Acetyl eugenol [ C12 H14 O3, tgt=50.05, overall=50.05 ]			(209.1052, 2023.7491)(210.10753, 2472.635)(191.59204, 2836.9824)(208.7012, 4189.568)(210.26204, 1532.9585)(247.7737, 6536.6016)(230.81189, 9757.039)(232.05623, 1651.4325)(231.35649, 4264.0635)(212.74283, 7331.6743)(213.8707, 5229.1875)(214.61041, 700.5731)(216.08253, 530.3942)
[6]-Gingerol	Other polyphenols	Hydroxyphenylpropenes	1262791	1288279	1636831	1646743	1142699	1018072	389848	375605	1833024	1819912	2064387	1729928	1232442	873533	237373	222637	291142	250714	[6]-Gingerol	[6]-Gingerol [ C17 H32 O4, tgt=76.50, overall=76.50 ]			(340.22095, 45662.312)(340.19614, 7977.9146)(341.20184, 638.3102)(321.18362, 813.19)(323.8145, 3394.8767)(324.22733, 2259.1184)(325.2188, 643.36)(306.17404, 9393.553)(307.1175, 1867.5587)
Tyrosol	Other polyphenols	Tyrosols	783430	729615	159184	694297	607527	632806	602275	622175	126776	676632	281877	141903	1232498	1279118	542000	543709	1018126	148415	Tyrosol	Tyrosol [ C8 H10 O2, tgt=49.94, overall=49.94 ]			(140.69812, 3537.8406)(143.08228, 4301.1685)(123.608765, 8566.903)(140.18767, 3052.8247)(142.16586, 2005.953)(143.08247, 2591.845)(121.08889, 26905.354)(122.0595, 682.81)(180.13177, 5566.7837)(182.0324, 184.83)(159.21516, 2760.3367)(161.94032, 13915.431)(163.4831, 10838.716)(163.05788, 611.39166)(145.00897, 23997.332)(146.20026, 33479.492)(146.19652, 3274.7593)(148.06158, 37961.86)
Hydroxytyrosol	Other polyphenols	Tyrosols	11649310	313015	522725	11246500	11056337	1130901	9302239	368822	411077	1358923	7128543	11422702	10147280	10569591	10911268	1	10904265	10683029	Hydroxytyrosol	Hydroxytyrosol [ C8 H10 O3, tgt=55.25, overall=55.25 ]			(157.18327, 5974.337)(138.54594, 15947.244)(139.71318, 6054.868)(156.74742, 6919.0044)(157.95084, 6574.311)(158.71417, 7492.57)(159.7729, 474.51617)(160.08635, 137.45499)(139.6048, 4903.6196)(141.2716, 1203.0845)(142.07047, 541.8809)(197.09796, 2089.5674)(198.23189, 3271.376)(198.0361, 1487.31)(175.03307, 94399.98)(176.02168, 6451.429)(177.03003, 164.25)(181.26016, 3279.757)(180.86331, 1732.0238)…
p-HPEA-AC	Other polyphenols	Tyrosols	430193	688130	386058	3758012	1	507821	3567036	5489212	4381325	5063633	623542	4210994	412627	798303	3196416	1851591	259796	112378	p-HPEA-AC	p-HPEA-AC [ C10 H12 O3, tgt=66.51, overall=66.51 ]			(181.82669, 68413.98)(182.84282, 19974.23)(183.75436, 2878.777)(184.29294, 915.0)(164.07243, 8943.439)(165.37582, 3061.0613)(167.0805, 289.03)(184.0952, 762.25995)(165.7567, 982033.7)(167.12651, 282991.88)(167.89081, 40947.816)(168.0931, 12793.94)(219.70784, 22513.729)(220.56445, 3267.606)(221.06177, 150.22667)(206.45967, 1677.1191)(206.70886, 2966.91)(207.0443, 1926.72)(208.08618, 1293.7123)(186…
p-HPEA-EDA	Other polyphenols	Tyrosols	224511	181985	1234578	1203718	131693	149626	885896	903172	250508	288129	307760	341815	929605	921942	630857	161501	170592	179909	p-HPEA-EDA	p-HPEA-EDA [ C17 H20 O5, tgt=73.33, overall=73.33 ]			(304.77002, 1229.5773)(288.67136, 1720.4062)(306.57422, 2722.5886)(308.1527, 457.59)(287.6511, 9153.79)(290.53864, 8284.615)(292.14722, 4805.6553)(346.15723, 20724.133)(348.14413, 3614.4487)(349.0939, 21383.885)(327.02628, 1708.6722)(331.0944, 1911.59)(330.9612, 21576.877)(331.96713, 3122.818)(332.13287, 59505.77)(311.11374, 1886.2051)(313.1251, 21385.896)(314.13077, 4389.73)
Hydroxytyrosol 4-O-glucoside	Other polyphenols	Tyrosols	1318023	1252333	784939	1317082	677898	866265	778469	866243	1253006	1247754	1244606	1226560	880342	770609	803361	820690	1115398	1162770	Hydroxytyrosol 4-O-glucoside	Hydroxytyrosol 4-O-glucoside [ C14 H20 O8, tgt=75.55, overall=75.55 ]			(318.77628, 2150.708)(319.62933, 3355.4575)(321.12698, 5850.763)(301.32455, 1114.4015)(302.122, 336.57)(319.3182, 1588.1143)(321.1273, 11638.85)(322.131, 222.12)(301.11832, 7254.3535)(302.1204, 1074.1515)(357.9271, 8178.6655)(360.45764, 54642.117)(361.08755, 175220.7)(338.35492, 2826.3281)(340.07242, 684.0472)(339.25568, 63790.246)(340.1088, 11217.488)(341.11414, 1948.9333)(321.91782, 9555.812)(3…
3,4-DHPEA-EDA	Other polyphenols	Tyrosols	1038755	640862	615542	604595	832606	872694	508372	529468	930854	397540	685738	712679	619984	609799	568933	573042	270924	1225914	3,4-DHPEA-EDA	3,4-DHPEA-EDA [ C17 H20 O6, tgt=59.18, overall=59.18 ]			(321.15402, 3555.9841)(322.13492, 2987.0476)(302.785, 3791.639)(303.62793, 1435.915)(322.46985, 5319.635)(322.13632, 2062.533)(304.17706, 1895.7521)(362.37756, 20041.234)(364.41956, 24154.51)(363.5142, 8827.492)(365.09705, 7104.6313)(345.4619, 2190.5237)(344.0853, 790.0567)(346.33624, 12603.7295)(347.3858, 4109.4775)(347.55832, 4939.111)(348.12994, 2195.6626)(326.1069, 4514.7026)(327.36707, 1362.…
p-HPEA-EA	Other polyphenols	Tyrosols	2606518	2524100	2426352	2358401	414574	416649	229621	2287055	307437	302016	513056	513083	2648434	4382829	2925588	4684566	1113836	1075710	p-HPEA-EA	p-HPEA-EA [ C19 H22 O7, tgt=74.74, overall=74.74 ]			(363.5407, 4279.874)(364.14246, 1218.5881)(365.64764, 248.6925)(345.1296, 3621.7915)(346.43115, 1844.7328)(347.93182, 2283.608)(367.71445, 11725.434)(364.14423, 1747.0549)(365.1573, 227.9)(345.99496, 4933.6997)(347.1329, 11580.12)(348.1363, 1763.49)(404.4426, 517.02997)(383.8956, 26118.43)(384.08365, 7133.979)(385.08655, 1183.5972)(385.33044, 3787.924)(386.4243, 1620.1586)(389.93927, 2447.936)(36…
Oleuropein-aglycone	Other polyphenols	Tyrosols	708306	749213	669750	691785	695977	1292980	511890	321558	616303	582302	579250	599145	152977	148571	1192275	735875	981401	988083	Oleuropein-aglycone	Oleuropein-aglycone [ C19 H22 O8, tgt=47.50, overall=47.50 ]			(380.04407, 4821.289)(381.63904, 1981.5026)(383.15295, 1068.405)(360.4505, 4047.1084)(380.47586, 4404.156)(381.64655, 1750.0051)(361.4988, 6059.8765)(362.36816, 1023.67865)(364.1406, 2600.66)(417.43124, 490.79666)(399.0721, 690.31)(401.63077, 1857.7949)(403.82733, 1905.501)(384.30603, 10455.536)(385.36298, 1774.6819)(386.12164, 407.248)
Oleoside 11-methylester	Other polyphenols	Tyrosols	507485	509291	428360	427017	540439	536721	521104	511357	355860	351726	323829	315651	509112	502268	307899	321718	328794	330411	Oleoside 11-methylester	Oleoside 11-methylester [ C17 H24 O11, tgt=81.09, overall=81.09 ]			(406.13205, 808.215)(387.40588, 3939.793)(389.41574, 9300.589)(390.1299, 10163.063)(390.62567, 10077.138)(391.12915, 7227.24)(409.15836, 2445.67)(388.00455, 8604.211)(389.629, 6431.34)(449.10428, 7195.9453)(425.1171, 12030.679)(426.08978, 2592.0386)(427.12332, 11437.7705)(428.12662, 1588.1768)(411.98227, 13042.956)(413.21765, 2387.6382)
Oleoside dimethylester	Other polyphenols	Tyrosols	202121	203757	265339	273252	1605576	1625069	222974	408285	202506	190342	1142627	1	183913	246763	390620	369639	1	629372	Oleoside dimethylester	Oleoside dimethylester [ C18 H26 O11, tgt=65.57, overall=65.57 ]			(421.61215, 2637.203)(422.65442, 4505.68)(403.65115, 1836.0363)(423.15717, 39708.117)(401.6546, 29023.088)(402.15646, 7233.8643)(403.15445, 1485.1453)(460.6633, 14238.161)(461.5482, 3211.0168)(463.12503, 1953.5055)(439.10135, 1963.0057)(444.34787, 51980.99)(445.82382, 53051.695)(445.8586, 35163.223)(445.1433, 412790.44)(446.14536, 110599.89)(425.65436, 3946.9539)(427.14566, 7691.74)
Ligstroside	Other polyphenols	Tyrosols	341840	203603	197935	130869	450679	550953	262351	262933	235924	244137	285235	293384	295033	295501	280198	309251	248848	272599	Ligstroside	Ligstroside [ C25 H32 O12, tgt=32.42, overall=32.42 ]			(524.36017, 2159.701)(525.6958, 1217.99)(507.17834, 3975.5132)(508.1798, 2219.407)(509.179, 848.71)(526.20483, 13473.164)(527.2094, 3836.9539)(528.21545, 2859.0098)(507.1853, 2645.114)(508.1826, 1410.54)(565.58307, 11134.1875)(566.3437, 5687.7188)(569.17175, 1674.8398)(545.5792, 2494.4744)(547.415, 4278.579)(548.191, 965.85004)(532.1611, 1942.65)
Demethyloleuropein	Other polyphenols	Tyrosols	410082	400058	1	454063	484264	492273	258782	109858	326815	328847	395622	375911	357985	369218	264141	257936	430717	414302	Demethyloleuropein	Demethyloleuropein [ C24 H30 O13, tgt=24.98, overall=24.98 ]			(527.40857, 8226.915)(528.1605, 1335.54)(510.3598, 4553.3467)(511.26318, 761.975)(510.3181, 5820.6436)(511.3107, 1080.0798)(569.0013, 1249.6869)(548.1849, 2570.8855)(548.1301, 556.61)(549.1588, 815.6875)(532.25916, 13687.091)(533.19586, 3374.2903)(534.34393, 931.64185)(537.15173, 771.895)
Oleuropein	Other polyphenols	Tyrosols	350191	351106	495253	497072	563488	419494	471705	479794	270865	285114	173826	174957	681124	755615	194013	196292	178901	197007	Oleuropein	Oleuropein [ C25 H32 O13, tgt=56.33, overall=56.33 ]			(542.38904, 9986.811)(543.087, 3642.644)(544.89984, 8368.118)(546.1577, 2940.1777)(546.2042, 4847.82)(524.17456, 3870.7686)(524.6693, 3285.775)(547.02716, 4391.788)(547.1957, 5934.89)(524.54553, 6873.951)(525.1816, 4716.077)(527.187, 514.04004)(581.31836, 1727.0227)(562.7453, 3113.564)(564.22095, 1979.9518)(567.00604, 3597.0654)(568.17456, 6149.9233)(569.1744, 2922.71)(546.28796, 14859.578)(547.1…
4-Hydroxybenzoic acid	Phenolic acids	Hydroxybenzoic acids	2244978	999033	1762185	1511117	1802859	1576086	1523606	1739418	1416877	758266	2231632	1886547	1281073	1303055	1528060	1634294	1367080	1442673	4-Hydroxybenzoic acid	4-Hydroxybenzoic acid [ C7 H6 O3, tgt=62.25, overall=62.25 ]			(138.96048, 15925.394)(140.29836, 2668.5608)(141.08269, 5188.141)(142.0416, 488.48)(121.02339, 4442.789)(122.027824, 660.4854)(142.72086, 9971.608)(143.49315, 6247.581)(123.49802, 5303.931)(124.438805, 6800.17)(178.9452, 5190.9014)(182.10384, 2244.0107)(181.62256, 1743.1863)(159.4184, 6198.265)(159.99756, 426.84778)(162.5793, 1328.4816)(166.03363, 1949.6101)(144.85515, 6176.7935)(146.68837, 15654…
2-Hydroxybenzoic acid	Phenolic acids	Hydroxybenzoic acids	2244978	999033	1762185	1511117	1802859	1576086	1523606	1739418	1416877	758266	2231632	1	1281073	1303055	1528060	1634294	1367080	1442673	2-Hydroxybenzoic acid	2-Hydroxybenzoic acid [ C7 H6 O3, tgt=62.25, overall=62.25 ]			(139.0126, 16161.328)(140.26035, 3023.312)(141.09676, 4782.2485)(142.0416, 488.48)(121.02388, 3614.2341)(122.02796, 714.2985)(142.91908, 8345.311)(143.61978, 6254.1924)(123.317215, 5202.7974)(124.38488, 7482.138)(178.95111, 5376.044)(182.11432, 2313.456)(181.83226, 1638.2318)(159.32881, 6153.174)(159.99919, 506.97)(162.35655, 1308.3658)(166.03375, 2478.105)(144.95222, 6395.8403)(146.89511, 16659.…
2,4-Dihydroxybenzoic acid	Phenolic acids	Hydroxybenzoic acids	1051035	1021199	1052864	1	1584924	1	959317	1	913779	1	953877	1	1	1	1	1	1	1	2,4-Dihydroxybenzoic acid	2,4-Dihydroxybenzoic acid [ C7 H6 O4, tgt=47.17, overall=47.17 ]			(156.63522, 7072.264)(159.0346, 313.08)(138.0234, 3247.19)(155.03334, 12933.751)(156.03564, 189.965)(137.09387, 9162.785)(138.0225, 544.49304)(193.99248, 7442.687)(179.99013, 2227.98)(178.3144, 4472.132)(182.03183, 3590.0706)(161.0104, 2784.32)
Protocatechuic acid	Phenolic acids	Hydroxybenzoic acids	1051035	1021199	1052864	1	1	1	1	1	1	1	1	141121	105992	271831	128945	1068778	99300	141093	Protocatechuic acid	Protocatechuic acid [ C7 H6 O4, tgt=47.17, overall=47.17 ]			(157.39989, 4417.777)(159.0346, 313.08)(136.41658, 1663.018)(155.38382, 11459.729)(156.36894, 2093.1367)(137.37187, 10323.074)(138.59213, 2509.4604)(140.02899, 1681.2032)(195.25137, 5467.69)(198.85863, 1629.9587)(180.53479, 3721.746)(180.98999, 1910.6849)(178.65273, 3679.2563)(182.03177, 3386.492)(161.59517, 1053.2858)(162.3486, 895.9466)
Vanillic acid	Phenolic acids	Hydroxybenzoic acids	1000782	947548	953284	2114314	1139538	1531698	1453281	2122092	2350006	920287	1679986	275737	2283634	3780466	1382122	1266853	1571957	1599244	Vanillic acid	Vanillic acid [ C8 H8 O4, tgt=59.86, overall=59.86 ]			(169.62326, 17711.473)(171.40823, 5880.479)(172.68082, 3075.5938)(151.90205, 16725.219)(152.36969, 5371.7456)(153.45827, 10425.818)(154.70743, 13403.964)(155.0428, 21291.527)(169.16714, 29766.576)(170.55496, 4434.8203)(172.0609, 10730.44)(152.49483, 10821.352)(153.75977, 2358.2983)(211.7661, 2071.1165)(213.00941, 1315.3503)(189.4557, 1005.64453)(190.0116, 209.21)(192.23732, 2581.124)(193.69246, 2…
Gallic acid	Phenolic acids	Hydroxybenzoic acids	1087460	800710	1268110	1330804	1041953	1016717	1520214	90782	100120	1257563	1624422	1478703	1123035	1459436	832545	837304	122606	910140	Gallic acid	Gallic acid [ C7 H6 O5, tgt=58.56, overall=58.56 ]			(171.47339, 19858.281)(172.70569, 1269.1464)(173.7813, 4294.468)(175.036, 13966.83)(153.42506, 1192.9415)(154.7136, 2003.4691)(155.19441, 1386.6436)(171.25542, 28947.709)(172.14546, 1023.92914)(173.0208, 638.72)(154.30522, 2215.4358)(156.02295, 388.625)(209.89395, 1630.7925)(194.97632, 10516.069)(195.98235, 3508.5994)(196.98372, 603.652)(196.29659, 2806.1453)(198.02647, 1062.8892)(177.00665, 1050…
Syringic acid	Phenolic acids	Hydroxybenzoic acids	486169	619815	482259	488433	979943	977145	312488	322375	593981	451522	502413	419955	433569	107932	532595	508142	393367	472023	Syringic acid	Syringic acid [ C9 H10 O5, tgt=47.13, overall=47.13 ]			(199.05573, 10218.422)(202.00465, 669.0557)(202.064, 2681.66)(181.38148, 5000.5254)(182.83739, 10774.695)(183.05069, 8087.1445)(200.96785, 7089.264)(182.1224, 12403.1)(183.1265, 9219.704)(185.00768, 17631.883)(185.0631, 20620.46)(239.89844, 1439.245)(240.017, 653.45)(221.002, 3810.71)(224.42244, 2571.4714)(225.69307, 505.62076)(226.05081, 121.545)(206.9893, 2038.3641)(205.0347, 1419.37)
Ellagic acid	Phenolic acids	Hydroxybenzoic acids	162391	175393	176630	164955	152708	141454	229185	195378	141075	151523	1988165	154441	94730	78546	134707	153080	225751	142392	Ellagic acid	Ellagic acid [ C14 H6 O8, tgt=43.30, overall=43.30 ]			(302.27856, 1489.9167)(303.45132, 562.0934)(287.1805, 2272.457)(289.00638, 646.26337)(304.72818, 1163.3376)(308.0207, 974.66)(285.38638, 3568.876)(286.83395, 779.1646)(343.31625, 687.1572)(344.90845, 702.1806)(345.4665, 735.405)(324.22897, 5737.7793)(325.19186, 767.2145)(324.96536, 1972.072)(329.04, 1180.0647)(309.25787, 7056.281)(310.49692, 2178.274)(311.49786, 1513.9233)(311.99704, 745.8567)
4-Hydroxybenzoic acid 4-O-glucoside	Phenolic acids	Hydroxybenzoic acids	226035	629305	528590	521554	641268	263885	569305	565490	427894	1	1	474796	173768	227956	436502	442271	635067	1	4-Hydroxybenzoic acid 4-O-glucoside	4-Hydroxybenzoic acid 4-O-glucoside [ C13 H16 O8, tgt=32.04, overall=32.04 ]			(303.2076, 3124.504)(304.84424, 3148.0327)(284.34335, 1678.6953)(286.5875, 843.725)(302.8885, 6234.8457)(303.10257, 3979.1848)(284.0852, 2356.5447)(284.9806, 355.32776)(340.23056, 7280.6304)(340.05847, 1143.88)(321.1238, 3766.9692)(324.89615, 1434.8835)(307.3315, 1499.2988)(310.0761, 798.21)
Protocatechuic acid 4-O-glucoside	Phenolic acids	Hydroxybenzoic acids	2290152	1729384	1939068	1980804	3140215	2826275	1631289	1569413	1517832	1502944	1479331	1470632	1093036	1399107	1272347	1253636	1476778	1468113	Protocatechuic acid 4-O-glucoside	Protocatechuic acid 4-O-glucoside [ C13 H16 O9, tgt=65.74, overall=65.74 ]			(319.98993, 1237.4685)(321.09238, 850.2933)(301.44705, 7016.3037)(300.07596, 2075.1963)(319.65057, 644.07965)(320.24933, 1027.4762)(302.81522, 6797.754)(303.52884, 1981.1356)(304.08484, 522.26)(355.2019, 3284.809)(341.04514, 890.23114)(339.24353, 14802.168)(340.07477, 3224.63)(341.0681, 79.99)(321.4859, 2393.4858)(323.0573, 2457.63)(324.0569, 1124.03)
5-O-Galloylquinic acid	Phenolic acids	Hydroxybenzoic acids	120856	110845	103843	115889	182738	173033	120493	120122	104460	110060	104738	103890	128312	124223	112536	115376	116995	109748	5-O-Galloylquinic acid	5-O-Galloylquinic acid [ C14 H16 O10, tgt=4.50, overall=4.50 ]			(349.0839, 2320.1152)(328.1528, 4178.252)(347.0917, 961.2734)(328.00964, 3694.0054)(386.0296, 359.71)(365.02902, 11706.3955)(366.03247, 3279.045)(367.02747, 1403.785)(367.06345, 3634.122)(349.0586, 3870.1265)
Gallic acid 3-O-gallate	Phenolic acids	Hydroxybenzoic acids	325003	294246	346886	354958	234142	248910	261148	251166	324093	318694	298427	305865	321728	320171	1413032	1435846	236592	233690	Gallic acid 3-O-gallate	Gallic acid 3-O-gallate [ C14 H10 O9, tgt=26.11, overall=26.11 ]			(350.02707, 396.0996)(305.026, 6482.5493)(323.08212, 3724.7788)(325.0429, 506.19855)(364.72064, 6712.413)(365.10272, 6841.725)(366.0064, 198.20999)(323.31815, 6774.0933)(324.055, 254.13)(330.0173, 432.49542)
Ellagic acid arabinoside	Phenolic acids	Hydroxybenzoic acids	122626	109933	88732	1	1	1	1	1	1	1	75082	76357	120748	119608	1	1	1	1	Ellagic acid arabinoside	Ellagic acid arabinoside [ C19 H14 O12, tgt=41.66, overall=41.66 ]			(435.0561, 1751.4592)(437.0502, 895.5517)(418.03967, 2432.8042)(419.0358, 3318.3564)(435.05762, 1390.81)(420.72116, 1717.0668)(455.1526, 5085.0093)(439.0298, 1012.9627)
Ellagic acid glucoside	Phenolic acids	Hydroxybenzoic acids	284984	272014	273991	280480	241829	253725	293955	291345	251450	251176	321749	319182	387813	363197	405872	386621	398668	382976	Ellagic acid glucoside	Ellagic acid glucoside [ C20 H16 O13, tgt=47.62, overall=47.62 ]			(464.0587, 3525.7397)(470.963, 9182.188)(471.07904, 13763.516)(453.0673, 404.132)(509.034, 4666.8564)(487.07288, 13634.466)(488.05905, 963.6851)(474.618, 1341.3887)(470.03033, 600.1)
Ellagic acid acetyl-xyloside	Phenolic acids	Hydroxybenzoic acids	147707	215379	129268	105575	1	1	261524	257442	248851	243665	129988	140877	1	109357	126381	121425	380363	418160	Ellagic acid acetyl-xyloside	Ellagic acid acetyl-xyloside [ C21 H16 O13, tgt=34.54, overall=34.54 ]			(479.0805, 5319.5)(480.5775, 579.915)(479.08212, 20083.506)(480.0843, 4158.7744)(481.08292, 1070.464)(516.811, 4180.2666)(521.0171, 405.89)(498.12115, 9568.727)(501.00757, 2049.6052)(499.05246, 7886.5376)
Valoneic acid dilactone	Phenolic acids	Hydroxybenzoic acids	591926	574979	436501	424401	269050	263494	656402	646777	668282	662361	527905	534492	535662	528103	626704	649133	531777	555355	Valoneic acid dilactone	Valoneic acid dilactone [ C21 H10 O13, tgt=20.72, overall=20.72 ]			(510.22336, 2808.7935)(512.9928, 1337.6078)(513.986, 635.0395)(494.97897, 6620.713)(492.9926, 26486.691)(493.99564, 2382.3801)(476.99734, 3997.3806)(478.9892, 4390.3716)
Ellagic acid acetyl-arabinoside	Phenolic acids	Hydroxybenzoic acids	1	215379	1	1	1	1	261524	257442	248851	243665	1	1	1	1	1	1	1	1	Ellagic acid acetyl-arabinoside	Ellagic acid acetyl-arabinoside [ C21H16O13, tgt= ]			(519.031, 950.57654)(521.0171, 405.89)(497.00906, 17238.518)
Cinnamic acid	Phenolic acids	Hydroxycinnamic acids	4253069	4225915	3381575	3478984	4517300	4564543	3503765	3439020	3668152	3740463	3613675	3721259	3349389	3320970	3719061	3362527	2899367	2920599	Cinnamic acid	Cinnamic acid [ C9 H8 O2, tgt=85.71, overall=85.71 ]			(149.68042, 61848.94)(150.65077, 56682.293)(151.57071, 12235.879)(152.06552, 1759.2281)(132.13959, 11320.73)(132.0443, 2657.7463)(149.06047, 35957.055)(131.08165, 27199.578)(132.05272, 1700.6777)(188.06444, 2208.0352)(191.0158, 3223.29)(173.777, 24937.715)(175.01793, 36629.5)(174.49982, 2795.1565)(175.05655, 5236.097)(154.88107, 1137.1597)(155.81586, 788.58777)
o-Coumaric acid	Phenolic acids	Hydroxycinnamic acids	1	1	1	1	1	1	1	612193	1	1	1	1	1	1	2170200	2134233	3065498	3180206	o-Coumaric acid	o-Coumaric acid [ C9H8O3, tgt= ]			(164.52957, 11739.641)(165.35597, 845.2092)(149.04723, 62639.277)(148.54477, 8775.959)(165.05551, 511.08798)(147.0438, 176516.25)(148.0482, 16696.283)(149.04604, 462.67114)(189.03745, 180.9825)
p-Coumaric acid	Phenolic acids	Hydroxycinnamic acids	3034443	3227659	2846347	2560125	299478	3156286	2802616	612193	3042741	3120695	2920986	2986245	3025142	2952426	2170200	2134233	3065498	3180206	p-Coumaric acid	p-Coumaric acid [ C9 H8 O3, tgt=52.50, overall=52.50 ]			(164.72743, 46675.254)(166.23416, 1715.511)(168.22725, 7767.137)(147.50487, 29906.396)(149.61865, 5131.864)(165.05551, 511.08798)(147.0437, 158970.66)(148.0482, 16696.283)(149.04604, 462.67114)(203.80943, 5165.8467)(206.6765, 458.9567)(205.0005, 228.44)(187.3341, 3765.3684)(189.5045, 1041.9508)(188.21619, 2667.3452)(190.41162, 1069.8618)(192.05302, 1017.65674)(169.82928, 3175.0156)(172.44234, 144…
Caffeic acid	Phenolic acids	Hydroxycinnamic acids	6425150	5239457	3272402	3019411	1537432	1472299	3496678	3451497	8048725	8300651	6813425	6942596	4112221	4158321	14111414	14075843	21095402	9734150	Caffeic acid	Caffeic acid [ C9 H8 O4, tgt=87.36, overall=87.36 ]			(181.54808, 9153.712)(184.0529, 884.7686)(182.59555, 14527.908)(185.66414, 12866.639)(185.0628, 18903.94)(163.25348, 213003.39)(164.0419, 21988.266)(165.04736, 2391.4495)(221.00024, 2626.8298)(222.00464, 406.66)(205.0028, 245.99)(205.03404, 514.52997)(188.36594, 3758.2136)
p-Coumaric acid ethyl ester	Phenolic acids	Hydroxycinnamic acids	929178	1325213	768825	678532	1820874	1832124	1699940	1	1371827	1121097	1114290	865690	1192620	1263276	1706459	1486620	1461850	1239568	p-Coumaric acid ethyl ester	p-Coumaric acid ethyl ester [ C11 H12 O3, tgt=71.50, overall=71.50 ]			(192.47423, 9497.822)(194.08652, 3063.6392)(195.08548, 449.8314)(176.73572, 3025.106)(176.07501, 964.31586)(193.08553, 35324.754)(194.08809, 3958.4885)(195.08571, 404.8582)(180.0877, 2050.258)(231.2276, 3332.1987)(232.0495, 86.78)(233.0424, 764.98)(217.75243, 470.61905)(219.03769, 184.4025)(216.15192, 536.80383)(198.39616, 774.7591)(201.0725, 98.21)
Ferulic acid	Phenolic acids	Hydroxycinnamic acids	5471762	5149251	283079	4900472	228196	239358	190470	184545	243163	246813	214685	241087	254814	250931	4519084	4439906	222110	213739	Ferulic acid	Ferulic acid [ C10 H10 O4, tgt=46.01, overall=46.01 ]			(195.11989, 12511.569)(179.091, 26867.598)(180.10149, 5112.204)(198.46907, 707.90295)(199.07346, 97.31)(179.94867, 18432.06)(180.84746, 1966.0356)(233.99448, 819.87616)(218.48979, 26905.604)(216.01918, 3230.098)(219.41132, 10835.37)(220.14113, 2006.3715)(221.0611, 152.74)(200.20103, 8693.72)(202.69215, 34722.35)(203.6227, 49849.69)(204.05286, 8637.775)
Hydroxycaffeic acid	Phenolic acids	Hydroxycinnamic acids	17075426	15276212	15352436	15246151	18577990	17376406	15281269	15695237	14231530	13780795	15894889	14519346	13742227	14844690	15157907	15482862	15986529	14800473	Hydroxycaffeic acid	Hydroxycaffeic acid [ C9 H8 O5, tgt=72.80, overall=72.80 ]			(199.7097, 9451.39)(200.27048, 19426.441)(182.03304, 863.07745)(201.59378, 2892.5522)(202.05585, 1117.2341)(182.19461, 8557.865)(183.30849, 16247.693)(183.88185, 10970.215)(184.04886, 6565.245)(240.0554, 99752.4)(241.00365, 186947.83)(220.65935, 936.3278)(219.02681, 577954.75)(220.02911, 47182.625)(221.02522, 52721.613)(201.45259, 8891.342)
p-Coumaroyl glycolic acid	Phenolic acids	Hydroxycinnamic acids	1208310	1195886	1281688	1213322	953112	971075	968878	996725	1127964	1158270	1058635	1061606	1396826	1295909	1031532	1064900	1150820	1140010	p-Coumaroyl glycolic acid	p-Coumaroyl glycolic acid [ C11 H10 O5, tgt=85.79, overall=85.79 ]			(225.05933, 1117.9637)(206.82275, 1049.8583)(207.0489, 4670.16)(223.61646, 9111.94)(224.0631, 1270.0892)(225.0569, 861.02)(206.91747, 1884.6853)(210.05855, 395.19)(264.958, 24128.568)(265.9794, 5700.929)(266.95172, 4587.6724)(243.38136, 75573.08)(244.00839, 16126.765)(245.00404, 9388.68)(246.01424, 728.7147)(249.04594, 36369.965)(250.04834, 5273.502)(231.03885, 6315.394)(232.0386, 440.37)
Sinapic acid	Phenolic acids	Hydroxycinnamic acids	173189	592371	177808	574273	451129	761588	390879	396856	567355	561299	593847	589789	531749	506653	399049	403085	822578	825165	Sinapic acid	Sinapic acid [ C11 H12 O5, tgt=47.38, overall=47.38 ]			(225.67482, 2178.5137)(227.07733, 1261.1724)(227.6794, 1978.116)(228.0783, 100.92)(206.67972, 2990.673)(209.06665, 264.25)(225.89249, 2355.3257)(227.07825, 187.35)(207.3049, 7030.277)(208.21558, 878.5326)(209.07684, 132.3)(264.26077, 2938.794)(265.36023, 1164.8934)(246.43031, 3434.8218)(249.01889, 2051.7944)(231.08307, 5616.66)(232.80835, 5419.1826)(233.0619, 6377.73)
p-Coumaroyl malic acid	Phenolic acids	Hydroxycinnamic acids	179438	185072	192115	186527	1	288790	296411	292331	221231	210842	356197	203784	221571	214574	403631	402778	320093	323169	p-Coumaroyl malic acid	p-Coumaroyl malic acid [ C13 H12 O7, tgt=54.96, overall=54.96 ]			(281.1768, 6635.115)(283.3133, 949.94)(266.26096, 778.58606)(283.47855, 4515.529)(263.05994, 6701.4146)(319.92685, 2249.1665)(320.64075, 644.72876)(303.99286, 2941.1042)(302.01224, 939.868)(303.0046, 330.88333)(303.0663, 69338.36)(304.05255, 10273.727)(305.05426, 2331.9497)(286.83554, 6790.8726)(288.0429, 2209.447)
Caffeoyl aspartic acid	Phenolic acids	Hydroxycinnamic acids	628229	660894	714491	728086	484518	486498	615606	604209	600723	616730	592185	595715	746480	799072	610075	628190	785772	438644	Caffeoyl aspartic acid	Caffeoyl aspartic acid [ C13 H13 N O7, tgt=44.87, overall=44.87 ]			(295.25565, 2791.649)(296.66986, 1026.31)(277.3722, 5531.2344)(278.0689, 198.64)(297.5059, 2596.9258)(297.06824, 773.314)(280.6372, 11986.799)(281.99643, 12287.559)(282.74963, 5780.4316)(283.08295, 2762.4426)(334.86005, 1623.6405)(316.43747, 1095.3446)(318.0181, 217.12)(321.044, 1584.069)(321.46518, 2162.082)(322.73477, 1031.5599)(300.41376, 17542.977)(305.066, 742.77)
p-Coumaroyl tartaric acid	Phenolic acids	Hydroxycinnamic acids	593805	607755	402801	1	1	182293	338951	472290	431075	346585	1	208579	428896	271271	1	382043	802305	803797	p-Coumaroyl tartaric acid	p-Coumaroyl tartaric acid [ C13 H12 O8, tgt=47.27, overall=47.27 ]			(297.6415, 2778.6143)(298.0634, 661.13)(279.34222, 3273.6082)(280.0404, 878.88)(297.24658, 747.16095)(298.06393, 466.76)(281.05237, 3028.9277)(280.03873, 1188.4976)(281.03668, 407.15)(336.55768, 1828.4216)(318.0292, 1438.1654)(319.26175, 845.3718)(320.00766, 440.53748)(322.0041, 824.37)(319.04333, 15636.319)(320.04587, 2251.544)(321.05154, 173.41)(301.73758, 160.102)(305.0431, 246.69)
Avenanthramide 2p	Phenolic acids	Hydroxycinnamic acids	1414508	1383898	1053383	950111	1557003	1611647	1286428	1201257	1	381220	1242247	1197528	1566891	172075	1765501	1744604	160908	154844	Avenanthramide 2p	Avenanthramide 2p [ C16 H13 N O5, tgt=49.16, overall=49.16 ]			(303.0443, 9091.924)(304.00266, 2514.1516)(304.0864, 1585.1)(281.06885, 11891.312)(282.08148, 3006.0266)(283.08368, 827.00134)(303.24826, 4146.7036)(304.87274, 10081.425)(283.8411, 3885.3816)(283.9581, 1830.9425)(340.0226, 3464.7422)(341.5769, 3331.5955)(342.47958, 1519.7792)(343.05212, 1117.8575)(344.0433, 382.17)(321.39313, 2641.3306)(323.46298, 1456.1396)(325.04233, 838.5026)(323.28665, 1879.4…
Caffeoyl tartaric acid	Phenolic acids	Hydroxycinnamic acids	1	1	289482	326119	1	1	1	515468	529082	1	708763	894286	205743	623659	1	1	1006629	2587992	Caffeoyl tartaric acid	Caffeoyl tartaric acid [ C13 H12 O9, tgt=61.90, overall=61.90 ]			(313.55154, 2219.605)(317.0673, 136.46)(294.58368, 2920.9463)(296.0452, 745.72)(315.93912, 1375.508)(317.27722, 689.56036)(318.07663, 1524.9119)(295.68546, 22260.953)(296.15613, 2433.9456)(351.0101, 2529.6355)(352.00836, 423.85248)(332.9955, 1295.2775)(337.85916, 9979.397)(338.35226, 1662.0891)(339.05383, 744.35333)(319.89355, 4552.9966)(318.62225, 2680.708)
Cinnamoyl glucose	Phenolic acids	Hydroxycinnamic acids	7622396	7406338	2787868	2825703	3899485	5100674	2230596	2224643	8196430	1754542	1862420	1843493	2475552	2465733	2318397	2342081	451309	453928	Cinnamoyl glucose	Cinnamoyl glucose [ C15 H18 O7, tgt=80.74, overall=80.74 ]			(314.41238, 3687.4536)(311.10724, 3631.245)(292.71747, 5535.8477)(294.09833, 1142.75)(295.0952, 433.34998)(313.12366, 5970.6016)(293.43518, 260176.06)(294.10355, 40726.05)(295.10745, 3650.6667)(353.31955, 19409.172)(351.32224, 24170.451)(351.0733, 1011.51)(335.56213, 1911.7239)(336.0653, 2050.752)(337.0574, 52373.35)(333.093, 43583.168)(334.0983, 12254.587)(317.03098, 6236.037)(317.0934, 7340.751…
Sinapine	Phenolic acids	Hydroxycinnamic acids	599038	596155	246444	239168	1	318780	378263	408514	347130	297372	340241	338202	433027	437565	352366	352759	268059	408792	Sinapine	Sinapine [ C16 H24 N O5, tgt=42.95, overall=42.95 ]			(314.776, 1886.5854)(314.1697, 2416.65)(294.87787, 2455.2363)(314.1852, 3318.6409)(312.1852, 1531.86)(295.92093, 4796.154)(294.1741, 144.9)(351.2267, 15540.176)(352.79956, 3328.8018)(355.1475, 5565.357)(333.1189, 2097.1416)(335.83798, 461.57715)(335.36594, 3905.6543)(334.1539, 1187.6317)(316.07495, 1154.4607)(318.154, 566.99)
Avenanthramide 2c	Phenolic acids	Hydroxycinnamic acids	384754	385875	390324	386730	309912	313591	360138	344784	331655	330121	352176	356610	568690	581954	433457	415377	457667	465059	Avenanthramide 2c	Avenanthramide 2c [ C16 H13 N O6, tgt=49.96, overall=49.96 ]			(319.0819, 1038.7799)(297.06482, 722.8813)(298.06125, 136.95999)(319.78336, 1284.3488)(321.09457, 3240.977)(302.9716, 6448.3364)(354.04114, 5398.565)(355.04266, 820.52136)(341.0335, 1313.9768)(338.06186, 13288.071)(321.42886, 3175.656)(322.9868, 1133.9661)(323.38983, 1234.5967)
Feruloyl tartaric acid	Phenolic acids	Hydroxycinnamic acids	309133	318923	323461	314922	182738	173033	279444	283356	323419	310734	325332	333059	209876	307549	259115	260940	289432	285092	Feruloyl tartaric acid	Feruloyl tartaric acid [ C14 H14 O9, tgt=18.68, overall=18.68 ]			(328.63962, 3186.1584)(310.89886, 3863.363)(312.0694, 1511.77)(331.2093, 10185.093)(309.421, 25106.451)(310.072, 6113.2563)(365.02826, 10528.95)(366.03247, 3279.045)(367.02747, 1403.785)(349.43692, 5113.022)(350.30756, 949.7435)(351.38162, 8095.8)(353.02832, 25024.484)(349.1831, 2629.4724)(333.96146, 1308.7544)(334.552, 243.29752)
p-Coumaroyl glucose	Phenolic acids	Hydroxycinnamic acids	3798420	3759489	2931142	2851030	5210640	1	2842426	2892487	2971928	2945003	2581472	2552054	1	1	1179042	1164788	1246567	1251455	p-Coumaroyl glucose	p-Coumaroyl glucose [ C15 H18 O8, tgt=74.83, overall=74.83 ]			(329.10672, 809.99664)(313.1015, 561.21)(329.1061, 159.45)(371.0721, 29403.262)(349.09042, 37251.867)(350.09406, 6541.2974)(351.10324, 327.58334)(331.07913, 117837.67)(332.08246, 20382.77)
p-Coumaric acid 4-O-glucoside	Phenolic acids	Hydroxycinnamic acids	3798420	3759489	2931142	2851030	5210640	867387	2842426	2892487	2971928	2945003	2581472	2552054	842027	3221553	1179042	1164788	1246567	1251455	p-Coumaric acid 4-O-glucoside	p-Coumaric acid 4-O-glucoside [ C15 H18 O8, tgt=74.83, overall=74.83 ]			(329.10712, 704.798)(313.1015, 561.21)(329.1061, 159.45)(313.0981, 193.71)(371.07224, 26440.041)(349.09048, 33669.984)(350.0942, 5748.75)(351.10428, 376.8)(331.0791, 118333.43)(332.0825, 20482.848)
Avenanthramide 2f	Phenolic acids	Hydroxycinnamic acids	1	1	1	1	266180	280887	1	1	1	1	95060	96291	1	1	1	1	1	1	Avenanthramide 2f	Avenanthramide 2f [ C17 H15 N O6, tgt= ]			(330.41626, 10558.354)(331.43356, 1843.0695)(311.07602, 7739.621)(333.90546, 2383.374)(316.09662, 1636.6663)(369.35916, 404.51202)(353.0378, 153.56)(355.09784, 2761.9448)(339.08875, 7547.5635)
p-Coumaroyl tyrosine	Phenolic acids	Hydroxycinnamic acids	625989	602550	1025014	1033835	365268	374812	921634	933339	462709	456115	289370	286402	919283	912673	1081370	1064834	334674	335859	p-Coumaroyl tyrosine	p-Coumaroyl tyrosine [ C18 H17 N O5, tgt=68.92, overall=68.92 ]			(330.8787, 46355.01)(329.12415, 1673.359)(332.1303, 95845.34)(311.97125, 482.72)(330.2555, 22323.5)(331.13138, 3359.5874)(311.90646, 3141.339)(312.61313, 2365.2651)(367.5215, 1072.1178)(348.12668, 40536.37)(349.07144, 6748.2837)(350.07172, 635.268)(352.0725, 7078.2085)(352.92203, 11259.389)(353.72165, 1284.4061)(333.65924, 5973.558)(333.09128, 1662.3821)
4-p-Coumaroylquinic acid	Phenolic acids	Hydroxycinnamic acids	1677625	1648809	1765022	1754533	2357808	2383666	2607714	1238656	1529549	1486382	2422060	2382781	2601104	2601541	3767218	3761730	5419443	5518689	4-p-Coumaroylquinic acid	4-p-Coumaroylquinic acid [ C16 H18 O8, tgt=84.50, overall=84.50 ]			(338.10364, 10790.318)(320.80222, 6886.91)(322.0983, 1919.8312)(323.3504, 2575.56)(339.10577, 54696.1)(340.1088, 9476.593)(341.11414, 1450.9277)(321.66025, 12392.958)(322.82928, 8526.177)(325.10538, 21310.102)(326.1084, 43557.145)(377.3877, 9708.077)(378.06726, 1178.3115)(379.06497, 302.0621)(362.85693, 2796.1125)(361.22723, 72690.29)(362.3521, 16501.682)(363.76288, 2276.9197)(346.2757, 2790.9814…
Caffeic acid 4-O-glucoside	Phenolic acids	Hydroxycinnamic acids	545039	589981	222231	447537	1	253785	506330	596689	554109	661604	594969	631806	648200	382333	158832	139683	655035	639650	Caffeic acid 4-O-glucoside	Caffeic acid 4-O-glucoside [ C15 H18 O9, tgt=47.61, overall=47.61 ]			(344.7371, 6832.4253)(343.54596, 2637.2134)(344.09875, 1724.6665)(325.1357, 5588.1997)(326.59375, 1024.2881)(327.42923, 364.37332)(346.97086, 1626.1086)(347.44318, 748.1545)(325.64227, 789.4764)(326.59045, 247.075)(328.1063, 53.38)(329.1046, 691.47)(384.7786, 498.5257)(363.04276, 1302.0411)(367.09198, 1872.8645)(368.09595, 392.695)(347.95615, 7766.532)(349.36697, 6425.332)(350.4083, 244.36)
4-Caffeoylquinic acid	Phenolic acids	Hydroxycinnamic acids	2793138	2744637	1534824	1542100	421253	439548	1461877	1477025	2263959	2232267	2327138	2312644	2086825	2086740	4293597	4189479	9715843	9742551	4-Caffeoylquinic acid	4-Caffeoylquinic acid [ C16 H18 O9, tgt=95.09, overall=95.09 ]			(355.07022, 204108.4)(356.08966, 42484.133)(357.19574, 11302.092)(358.17175, 3025.1172)(359.1032, 10153.581)(338.1966, 1659.1327)(340.09793, 1515.9902)(340.73004, 1954.772)(341.1, 2926.2244)(355.10266, 168373.98)(356.1063, 31516.607)(357.1088, 14098.37)(358.1007, 1276.12)(337.70578, 6263.309)(339.9962, 519.744)(341.1015, 2683.9558)(342.109, 314.63333)(393.1197, 43386.902)(394.16003, 10809.3)(397.…
Ferulic acid 4-O-glucoside	Phenolic acids	Hydroxycinnamic acids	5815972	5765950	6017515	6054236	16184118	15823218	20297768	20566798	5775782	5706235	5447430	5377928	5729107	5644021	17145296	16774961	24215240	24570308	Ferulic acid 4-O-glucoside	Ferulic acid 4-O-glucoside [ C16 H20 O9, tgt=96.54, overall=96.54 ]			(357.20804, 9401.936)(358.78967, 1700.0479)(360.13095, 1135.9425)(338.10403, 9924.996)(358.32404, 14009.059)(359.31732, 1455.8685)(339.1056, 42229.465)(340.10858, 6921.759)(341.11563, 1329.0317)(395.07098, 133170.9)(396.0733, 27127.852)(397.0786, 308.3)(377.15088, 11009.464)(378.20544, 1506.6207)(379.06522, 417.14334)(379.09894, 580807.06)(380.10153, 125907.586)(381.10226, 22789.05)(382.10306, 41…
Rosmarinic acid	Phenolic acids	Hydroxycinnamic acids	1297183	1242540	3190712	1174851	1044242	1025627	1120577	1108373	1085037	1031891	1348504	3358292	1395636	3683587	1379943	1619169	1817273	1800810	Rosmarinic acid	Rosmarinic acid [ C18 H16 O8, tgt=64.10, overall=64.10 ]			(361.5667, 89152.29)(363.1522, 41457.863)(363.18198, 8979.899)(365.09763, 11052.499)(344.507, 432.9395)(347.08063, 88.71)(363.5654, 20671.643)(365.1752, 22590.178)(365.6371, 28522.35)(366.10645, 11059.63)(344.09308, 317.93002)(347.0868, 73.25)(403.0469, 4044.519)(404.04782, 822.253)(405.0484, 612.36035)(383.07715, 85628.14)(384.08005, 10546.507)(385.08325, 1417.3842)(366.52805, 1397.6685)
4-Feruloylquinic acid	Phenolic acids	Hydroxycinnamic acids	266331	309101	254428	252860	367817	383846	180884	183135	116957	197165	1	161988	250165	321385	220257	224969	1	494500	4-Feruloylquinic acid	4-Feruloylquinic acid [ C17 H20 O9, tgt=47.24, overall=47.24 ]			(368.51056, 18339.865)(369.12427, 4713.3184)(350.5104, 2495.4004)(351.10544, 469.34998)(370.5589, 130274.39)(372.23322, 61355.76)(373.33768, 19722.242)(352.11322, 9894.889)(352.66513, 1649.636)(353.1046, 349.15)(410.64227, 2465.9854)(394.588, 47082.555)(395.0757, 14961.71)(392.59372, 4383.849)(394.11703, 708.16583)(395.12012, 1365.6234)(374.1167, 24881.95)(376.45218, 12336.913)(377.0901, 9219.92)
5-8'-Benzofuran dehydrodiferulic acid	Phenolic acids	Hydroxycinnamic acids	313992	308112	1	1	311555	296875	325906	325647	326193	317254	400757	407749	1	1	226263	225582	226970	234276	5-8'-Benzofuran dehydrodiferulic acid	5-8'-Benzofuran dehydrodiferulic acid [ C20 H18 O8, tgt=46.73, overall=46.73 ]			(372.10645, 208.43)(409.0469, 13231.445)(409.35754, 5279.7607)(410.09268, 488.35)(387.10254, 120610.37)(388.1053, 19859.496)
5-8'-Dehydrodiferulic acid	Phenolic acids	Hydroxycinnamic acids	313992	308112	2247272	1	311555	296875	325906	325647	326193	317254	400757	407749	1986288	1968004	226263	225582	226970	234276	5-8'-Dehydrodiferulic acid	5-8'-Dehydrodiferulic acid [ C20 H18 O8, tgt=46.73, overall=46.73 ]			(387.10028, 2697.4307)(368.4627, 576.07495)(387.10312, 113713.96)(388.10617, 17880.072)(372.1163, 779.51)(409.045, 18558.34)(409.20526, 6370.49)(410.09027, 922.0784)(411.08362, 490.70004)(394.08057, 1166.5366)
3-Sinapoylquinic acid	Phenolic acids	Hydroxycinnamic acids	2576736	2539618	2390205	2356531	2743594	2740806	2763053	2745140	2496853	2452104	5651731	5543964	2216355	2216243	2856463	2699621	2382613	2371944	3-Sinapoylquinic acid	3-Sinapoylquinic acid [ C18 H22 O10, tgt=78.22, overall=78.22 ]			(401.7966, 1525.9612)(402.62582, 4331.1104)(403.13135, 1643.385)(380.7719, 181247.11)(381.31537, 36062.76)(382.10532, 5412.093)(400.32465, 13627.958)(402.14517, 2871.5908)(401.41202, 769.09595)(402.1336, 77.54)(384.71667, 3016.3108)(385.7946, 327.52225)(442.51376, 2554.1255)(423.20676, 829.18066)(424.70358, 607.5273)(423.66248, 4029.667)(424.12558, 838.67004)(404.4898, 679.778)
Chicoric acid	Phenolic acids	Hydroxycinnamic acids	1915758	1923955	881967	1028090	239555	216233	670339	662954	1981561	1973143	1984770	1882188	904481	894399	3513201	3574785	6118032	6307570	Chicoric acid	Chicoric acid [ C22 H18 O12, tgt=59.09, overall=59.09 ]			(479.10297, 5814.2734)(480.08536, 1096.5743)(461.0867, 1162.9325)(479.10934, 2404.5327)(480.1134, 345.93)(461.12582, 3340.4192)(462.68588, 22817.09)(463.08295, 10049.683)(513.0408, 2483.309)(514.0431, 71.14)(499.32098, 1684.124)(501.05676, 655.7875)(497.0658, 26359.908)(498.06955, 5899.149)(482.6954, 504.99188)(484.22528, 417.8885)(484.95724, 891.32385)(485.06628, 842.24)
4,5-Dicaffeoylquinic acid	Phenolic acids	Hydroxycinnamic acids	884736	869670	783027	789428	614908	620895	429760	419254	775057	769799	933330	705165	425421	430403	1685037	1720707	4597193	4669702	4,5-Dicaffeoylquinic acid	4,5-Dicaffeoylquinic acid [ C25 H24 O12, tgt=87.25, overall=87.25 ]			(517.0578, 30539.969)(518.03217, 10313.57)(519.13824, 3029.6177)(522.1494, 498.835)(499.10825, 31387.604)(500.1106, 8146.7715)(501.11237, 1840.095)(519.14484, 1771.5133)(523.1651, 838.57)(499.226, 213965.0)(500.12418, 65690.57)(501.1277, 16835.037)(502.12946, 2505.616)(555.6975, 6368.911)(556.09094, 1023.5075)(537.0713, 5983.6904)(539.866, 51936.348)(540.9388, 14882.208)(541.74347, 3599.6677)(526…
3,5-Dicaffeoylquinic acid	Phenolic acids	Hydroxycinnamic acids	884736	869670	783027	789428	614908	620895	429760	419254	775057	769799	933330	1	425421	430403	1685037	1720707	4597193	4669702	3,5-Dicaffeoylquinic acid	3,5-Dicaffeoylquinic acid [ C25 H24 O12, tgt=87.25, overall=87.25 ]			(517.0692, 31782.865)(518.04785, 10826.388)(519.13824, 3029.6177)(522.1494, 498.835)(499.10846, 37225.344)(500.1107, 9674.129)(501.1127, 1076.81)(519.14484, 1771.5133)(523.1651, 838.57)(499.226, 213965.0)(500.12418, 65690.57)(501.1277, 16835.037)(502.12946, 2505.616)(555.6975, 6368.911)(556.09094, 1023.5075)(537.0689, 6644.577)(539.71234, 54773.65)(540.7738, 15489.805)(541.586, 3713.4265)(526.112…
3,4-Diferuloylquinic acid	Phenolic acids	Hydroxycinnamic acids	272872	277984	152753	315109	156013	159224	166874	173512	270062	271932	257260	1	1	267126	1	1	1	178098	3,4-Diferuloylquinic acid	3,4-Diferuloylquinic acid [ C27 H28 O12, tgt=46.28, overall=46.28 ]			(545.8453, 10538.294)(547.10333, 6357.6104)(549.33325, 1018.93335)(550.16394, 430.8575)(527.1408, 1528.9073)(528.1382, 478.01)(546.1567, 13905.921)(547.16077, 6548.466)(549.1721, 621.7967)(550.1626, 272.78)(533.1565, 10087.663)(565.11285, 3611.5972)(566.09814, 1155.3519)(567.0992, 612.1375)(569.6288, 903.6166)(572.9246, 1708.6174)(553.4626, 41060.047)(555.08105, 13912.543)(555.1466, 13754.747)
24-Methyllathosterol ferulate	Phenolic acids	Hydroxycinnamic acids	11981589	10528702	10850154	10169270	6702863	3365218	8104789	6819363	7197637	7135615	3378198	2785099	6546328	5360219	10063816	9812703	13894043	13823783	24-Methyllathosterol ferulate	24-Methyllathosterol ferulate [ C38 H56 O4, tgt=99.36, overall=99.36 ]			(578.9185, 1336.5951)(580.42596, 560.6444)(560.40454, 725.8469)(560.413, 3226.3484)(561.4011, 1839.14)(580.5178, 1491.5673)(580.4258, 634.4257)(560.5281, 3906.0144)(561.743, 2564.8254)(617.683, 3252.5244)(618.46655, 756.35144)(621.3889, 4332.13)(622.392, 1091.28)(597.381, 5959.0776)(598.3819, 2197.1128)(599.4897, 131772.75)(600.4979, 58484.88)(601.5005, 14043.609)(602.4154, 1407.8563)(581.7073, 1…
24-Methylcholesterol ferulate	Phenolic acids	Hydroxycinnamic acids	11981589	10528702	1	1	6702863	1	1	1	1	7135615	1	1	6546328	1	1	1	1	1	24-Methylcholesterol ferulate	24-Methylcholesterol ferulate [ C38 H56 O4, tgt=99.36, overall=99.36 ]			(579.42017, 1466.0747)(580.42596, 560.6444)(580.5178, 1491.5673)(580.4258, 634.4257)(617.5369, 2259.9692)(618.647, 381.875)(597.377, 8918.753)(598.38025, 2661.956)(599.40735, 126204.56)(600.4115, 59228.96)(601.41486, 15873.548)(602.4183, 1534.3252)(581.6744, 19104.684)(582.9525, 6139.0103)(586.4125, 2347.3923)(587.40375, 418.44003)
24-Methylcholestanol ferulate	Phenolic acids	Hydroxycinnamic acids	4176291	4119725	5674275	5676279	1	1572872	2368592	2207234	2138002	1833493	2299537	1701298	2029127	3216808	3367657	3331330	4598976	7916215	24-Methylcholestanol ferulate	24-Methylcholestanol ferulate [ C38 H58 O4, tgt=99.17, overall=99.17 ]			(581.33496, 656.22943)(582.4532, 1030.1406)(582.45404, 498.68454)(617.6712, 7588.774)(618.7462, 2406.8628)(624.2219, 7476.8423)(624.4211, 5236.36)(600.7357, 18598.217)(602.4069, 10306.664)(601.4183, 15098.783)(602.42395, 3332.5645)(603.4258, 434.43857)(583.4103, 69109.68)(585.2313, 10959.221)(586.07025, 2604.1436)(586.4209, 1202.0267)
Sitosterol ferulate	Phenolic acids	Hydroxycinnamic acids	1458582	1439096	1263655	1231324	755008	775120	1182711	1216708	1282474	1309431	1135805	1164477	1129841	1140609	987477	953482	1106862	1093786	Sitosterol ferulate	Sitosterol ferulate [ C39 H58 O4, tgt=87.92, overall=87.92 ]			(593.15, 106391.9)(594.0757, 43808.594)(594.9428, 4912.2144)(595.4651, 1091.71)(572.4662, 59531.184)(573.4746, 4833.3535)(575.4304, 1034.0)(593.30383, 3795.0215)(594.70636, 544.32495)(595.4663, 1557.94)(573.4576, 24152.387)(574.43286, 7859.2627)(575.43475, 1057.0637)(629.6457, 11200.511)(630.401, 4898.539)(613.71027, 3978.152)(612.977, 3599.2148)(613.753, 598.3018)(615.13214, 32030.455)(617.96027…
Schottenol ferulate	Phenolic acids	Hydroxycinnamic acids	1458582	1439096	1263655	1231324	755008	775120	1182711	1216708	1282474	1309431	1135805	1164477	1129841	1140609	987477	953482	1106862	1093786	Schottenol ferulate	Schottenol ferulate [ C39 H58 O4, tgt=87.92, overall=87.92 ]			(593.15, 106391.9)(594.0757, 43808.594)(594.9428, 4912.2144)(595.4651, 1091.71)(572.4662, 59531.184)(573.4746, 4833.3535)(575.4304, 1034.0)(593.30383, 3795.0215)(594.70636, 544.32495)(595.4663, 1557.94)(573.4576, 24152.387)(574.43286, 7859.2627)(575.43475, 1057.0637)(629.6457, 11200.511)(630.401, 4898.539)(613.71027, 3978.152)(612.977, 3599.2148)(613.753, 598.3018)(615.13214, 32030.455)(617.96027…
Stigmastanol ferulate	Phenolic acids	Hydroxycinnamic acids	14785953	268397	890037	925457	8225059	8174481	473177	504011	407092	2156459	429940	441576	1937344	11696793	606971	547232	786342	773785	Stigmastanol ferulate	Stigmastanol ferulate [ C39 H60 O4, tgt=34.00, overall=34.00 ]			(593.4445, 78754.875)(594.70087, 24756.207)(595.6916, 5191.9907)(596.5769, 3471.3157)(597.46796, 421.70166)(574.4296, 4191.7183)(575.4343, 707.3622)(593.44507, 121171.9)(594.44635, 47042.293)(595.4454, 4617.584)(632.7075, 4256.053)(634.6, 2123.331)(636.72266, 3749.2441)(637.49817, 6546.0693)(638.2869, 2450.7742)(638.4291, 2436.42)(614.82367, 5971.2056)(617.6983, 37171.758)(618.87756, 36391.418)(6…
2-S-Glutathionyl caftaric acid	Phenolic acids	Hydroxycinnamic acids	224524	220935	172771	166527	83819	78605	228522	229823	226411	216697	155044	153605	186121	177079	186217	177106	190922	188202	2-S-Glutathionyl caftaric acid	2-S-Glutathionyl caftaric acid [ C23 H27 N3 O15 S, tgt=5.49, overall=5.49 ]			(622.1101, 3647.69)(640.07983, 2324.613)(640.0876, 3167.059)(622.10126, 4777.136)
Verbascoside	Phenolic acids	Hydroxycinnamic acids	194187	184402	161856	134848	1804468	1791983	1141020	1	184543	165545	163079	164060	201751	207536	1116595	1088020	340412	1056689	Verbascoside	Verbascoside [ C29 H36 O15, tgt=60.66, overall=60.66 ]			(625.2248, 3270.905)(608.66284, 5263.299)(609.8722, 2126.059)(610.49286, 2260.2856)(625.2284, 978.56903)(607.198, 3292.9866)(663.16205, 2265.7737)(646.1288, 7990.362)(646.1513, 3404.872)(647.1466, 487.61502)(648.17926, 5205.551)(649.454, 1844.5215)(653.2082, 339.31)(629.1933, 18657.79)(630.1962, 6158.117)(631.19995, 1223.891)
1-Sinapoyl-2-feruloylgentiobiose	Phenolic acids	Hydroxycinnamic acids	259452	242624	179104	189105	1	1	177136	184287	194974	234359	187785	154098	127848	119469	100878	102603	143408	130887	1-Sinapoyl-2-feruloylgentiobiose	1-Sinapoyl-2-feruloylgentiobiose [ C33 H40 O18, tgt=48.62, overall=48.62 ]			(724.2084, 4804.1104)(725.2152, 2277.551)(711.8844, 447.9)(725.2499, 360.04)(712.21655, 1309.0867)(763.1986, 5282.757)(764.1971, 1243.6083)(765.1848, 500.16602)(751.5578, 36689.31)(752.1727, 18459.355)(751.1454, 5732.0874)(750.22424, 4919.433)(751.2259, 1994.8336)(752.2044, 7127.8594)(753.20544, 3203.865)(732.6414, 25471.041)(734.0612, 9536.303)(734.1998, 1444.8818)(735.0034, 10729.189)(735.203, …
1,2-Diferuloylgentiobiose	Phenolic acids	Hydroxycinnamic acids	179496	174049	215131	212097	468481	474430	239074	241202	178926	178251	192091	190894	99908	92663	224686	229515	179721	177609	1,2-Diferuloylgentiobiose	1,2-Diferuloylgentiobiose [ C32 H38 O17, tgt=23.31, overall=23.31 ]			(734.70483, 10832.026)(735.7859, 2271.8804)(738.0795, 2247.8276)(738.1932, 1017.81396)(717.8917, 12771.908)(719.0189, 5130.649)(720.2221, 1776.7173)(699.18896, 11019.757)(700.19434, 4050.22)(701.1937, 741.1492)(702.2033, 120.195)
1,2-Disinapoylgentiobiose	Phenolic acids	Hydroxycinnamic acids	94007	99922	120319	1	1	131666	1	1	1	1	1	1	1	126041	1	1	1	1	1,2-Disinapoylgentiobiose	1,2-Disinapoylgentiobiose [ C34 H42 O19, tgt=31.49, overall=31.49 ]			(757.89087, 53555.973)(759.225, 57889.34)(736.77844, 8661.329)(737.98413, 1645.6113)(756.226, 731.21)(757.2246, 1906.28)(741.2591, 4567.88)(793.69, 3673.62)(794.69183, 1215.4125)(781.1768, 2828.0369)(782.1777, 1729.5668)(778.37, 3055.3855)
1,2,2'-Triferuloylgentiobiose	Phenolic acids	Hydroxycinnamic acids	108637	90029	95147	185056	80541	83024	91535	83735	81566	93194	91392	88485	91486	99105	79752	87692	73543	77547	1,2,2'-Triferuloylgentiobiose	1,2,2'-Triferuloylgentiobiose [ C42 H46 O20, tgt=14.09, overall=14.09 ]			(873.2693, 4910.5967)(874.2691, 5429.5103)(875.2679, 4469.8267)(876.2671, 2074.6)(853.26337, 3334.1802)(873.2627, 5296.266)(874.2622, 5690.147)(875.2612, 4577.1704)(876.2603, 2058.491)(854.1169, 3717.9585)(854.2633, 366.0)(909.6642, 6432.593)(910.6017, 2785.4976)(911.23175, 756.3561)
1-Sinapoyl-2,2'-diferuloylgentiobiose	Phenolic acids	Hydroxycinnamic acids	368815	345577	345247	340596	313170	311794	318144	326491	315571	342599	336966	353193	332211	329251	308531	298793	298717	296591	1-Sinapoyl-2,2'-diferuloylgentiobiose	1-Sinapoyl-2,2'-diferuloylgentiobiose [ C43 H48 O21, tgt=58.26, overall=58.26 ]			(906.24976, 17587.457)(907.25055, 15177.841)(908.2491, 13358.789)(909.2487, 6687.783)(910.2472, 2918.9019)
1,2,2'-Trisinapoylgentiobiose	Phenolic acids	Hydroxycinnamic acids	602203	589191	394391	385535	1059724	1050430	363186	379809	426984	424985	358435	342063	462739	458308	486465	482154	515747	540564	1,2,2'-Trisinapoylgentiobiose	1,2,2'-Trisinapoylgentiobiose [ C45 H52 O23, tgt=47.36, overall=47.36 ]			(983.5419, 6302.1406)(987.05646, 10037.199)(987.23157, 17998.271)(988.22943, 14297.787)(983.2626, 1321.1659)(984.265, 1295.5)(965.24475, 23251.28)(966.2478, 12162.67)(967.2525, 4891.9116)(968.2594, 1507.24)
Methoxyphenylacetic acid	Phenolic acids	Hydroxyphenylacetic acids	312958	294928	2341850	216963	296006	252231	2292454	2232040	2489621	2447495	2479114	2510071	2224662	2217264	2458048	2257229	2048901	2035057	Methoxyphenylacetic acid	Methoxyphenylacetic acid [ C9 H10 O3, tgt=69.95, overall=69.95 ]			(166.65474, 5686.905)(167.74437, 6516.4937)(149.5793, 38038.8)(150.59476, 36297.59)(151.48106, 7101.26)(152.06572, 1085.669)(169.19223, 9945.103)(171.08246, 508.57635)(149.0609, 16854.305)(205.94179, 4743.404)(210.03581, 783.6883)(188.02896, 1976.6875)(189.11086, 2022.5055)(190.04733, 412.475)(174.41856, 1874.1132)(175.05609, 4733.542)
Homovanillic acid	Phenolic acids	Hydroxyphenylacetic acids	2447204	2442096	1925343	1874551	2413100	2440967	2009718	4609682	2104447	2218689	3640575	3592324	3393291	4510677	2773331	2849912	1865165	2018851	Homovanillic acid	Homovanillic acid [ C9 H10 O4, tgt=83.23, overall=83.23 ]			(184.94922, 50467.285)(185.87228, 19352.041)(186.99324, 12211.84)(165.6265, 20571.951)(165.89528, 1108.2253)(167.72684, 3321.9033)(168.0611, 4240.79)(184.78221, 12007.25)(186.9258, 3524.4226)(187.40834, 21548.06)(188.07419, 6094.5)(165.05421, 78919.266)(166.05824, 8090.6978)(167.05952, 413.97916)(221.02357, 27201.422)(222.03027, 4522.5996)(223.0277, 102.75)(203.90007, 3916.052)(206.01257, 717.722…
Homoveratric acid	Phenolic acids	Hydroxyphenylacetic acids	511063	443232	733044	417400	487805	170620	254815	383206	376709	406846	622422	432057	867850	713453	562534	840804	554039	741393	Homoveratric acid	Homoveratric acid [ C10 H12 O4, tgt=67.85, overall=67.85 ]			(199.70638, 3407.4282)(200.29709, 1505.0408)(180.18173, 15578.39)(181.06746, 825.9517)(199.61696, 7825.8237)(200.08391, 1486.7429)(201.0969, 3707.04)(182.08092, 129579.48)(183.08351, 13698.44)(184.08177, 1482.7753)(236.96971, 10245.023)(238.03558, 1739.8104)(239.03621, 2069.007)(217.95514, 66675.49)(220.02716, 14608.656)(221.52666, 19791.168)(222.02992, 7957.53)(221.22626, 2036.6151)(223.52759, 8…
Resveratrol	Stilbenes	Stilbenes	445627	355529	348643	2214944	130863	289463	154723	270214	2021959	2061042	101993	112909	409406	181986	147023	156402	2287673	2352898	Resveratrol	Resveratrol [ C14 H12 O3, tgt=57.53, overall=57.53 ]			(229.6915, 2090.076)(232.0824, 87.7)(211.11661, 7457.331)(211.96254, 1866.9701)(212.74077, 7788.707)(229.9571, 1911.7961)(212.36163, 4533.4688)(215.17549, 1332.4009)(272.04895, 1106.5895)(273.0434, 2703.73)(250.51389, 15186.905)(250.04326, 5639.293)(251.0363, 2912.13)(255.85686, 13148.145)(255.08006, 694.6533)(233.73874, 5742.6836)(234.06377, 438.37662)
Pinosylvin	Stilbenes	Stilbenes	904043	896383	836197	811762	1217190	1244995	840946	830087	994603	697792	674217	707123	902302	908598	804445	807390	869404	887894	Pinosylvin	Pinosylvin [ C14 H12 O2, tgt=97.28, overall=97.28 ]			(235.61385, 852.30646)(239.08621, 372.2)(195.07983, 14303.096)(196.08499, 2131.4446)(197.0935, 395.43)(213.089, 1968.715)(217.10214, 7098.25)(252.3405, 2362.2378)(213.09052, 28379.234)(214.09413, 3586.4343)(215.10439, 413.4156)(217.67068, 11259.273)(218.06126, 2499.0977)
Piceatannol	Stilbenes	Stilbenes	798297	792423	709418	770912	825803	838226	807826	860714	778930	743644	716224	870405	990005	1651086	912162	931495	908678	952728	Piceatannol	Piceatannol [ C14 H12 O4, tgt=52.02, overall=52.02 ]			(245.07617, 10634.424)(246.0807, 1057.9858)(228.28299, 749.6108)(228.0686, 161.4)(245.28658, 18006.11)(246.08224, 1609.214)(228.88472, 4507.866)(229.54068, 412.33002)(229.82333, 324.1625)(285.3461, 1953.7582)(265.0876, 9364.181)(266.03275, 830.65857)(268.8503, 5190.773)(250.08801, 4627.934)(251.39406, 3972.6301)(253.0604, 1733.69)
Pterostilbene	Stilbenes	Stilbenes	544921	538274	601148	613536	454953	459025	347685	347042	236467	230734	696926	680084	250925	242349	692458	709253	926477	852809	Pterostilbene	Pterostilbene [ C16 H16 O3, tgt=83.64, overall=83.64 ]			(257.5592, 10789.097)(258.1159, 1573.267)(238.20627, 11073.916)(239.0885, 423.33334)(257.1119, 8497.29)(258.11465, 611.485)(242.11285, 1032.47)(295.0702, 4906.8955)(296.0739, 1556.565)(279.17892, 6988.403)(280.06476, 1406.39)(279.98962, 50343.453)(280.10123, 10312.741)(281.10168, 2072.2952)(263.09378, 1039.8701)
Resveratrol 5-O-glucoside	Stilbenes	Stilbenes	697388	835713	742653	663768	776241	548145	560893	3391093	794288	1348695	260647	1176655	723364	1104550	1	730506	1678146	1720144	Resveratrol 5-O-glucoside	Resveratrol 5-O-glucoside [ C20 H22 O8, tgt=45.06, overall=45.06 ]			(390.59335, 13304.343)(391.23428, 6210.9937)(392.1286, 170.79001)(374.06635, 2837.1272)(376.25128, 4274.3794)(391.13315, 3574.9797)(392.1333, 1114.395)(374.32812, 4909.4185)(375.28412, 2343.991)(377.64615, 6564.5337)(378.14786, 1449.5634)(433.41586, 1636.0684)(430.0862, 1466.3)(411.85785, 26490.479)(412.08905, 5327.8457)(413.0907, 1047.2001)(413.2576, 28907.47)(414.12308, 6252.183)(415.12802, 750…
Resveratrol 3-O-glucoside	Stilbenes	Stilbenes	697388	835713	742653	663768	1	548145	1	3391093	794288	1348695	260647	1176655	723364	1104550	1	730506	1678146	1720144	Resveratrol 3-O-glucoside	Resveratrol 3-O-glucoside [ C20 H22 O8, tgt=45.06, overall=45.06 ]			(390.61554, 13944.172)(391.23428, 6210.9937)(392.1286, 170.79001)(374.19986, 2788.385)(377.14243, 5408.9917)(391.1287, 3459.92)(392.13034, 1367.675)(374.32812, 4909.4185)(375.28412, 2343.991)(377.64615, 6564.5337)(378.14786, 1449.5634)(433.91293, 810.266)(416.10025, 2336.275)(413.12003, 31850.91)(414.12405, 6870.7744)(415.1249, 410.50333)(397.91937, 694.34235)(399.11743, 236.42752)
Piceatannol 3-O-glucoside	Stilbenes	Stilbenes	1266654	1238951	1454557	1427836	846964	876381	948433	947604	1327556	1333471	967431	968444	1242560	1253272	361454	789886	882859	1	Piceatannol 3-O-glucoside	Piceatannol 3-O-glucoside [ C20 H22 O9, tgt=92.25, overall=92.25 ]			(407.1742, 20978.0)(408.13116, 5871.404)(409.33542, 1039.313)(411.15015, 315.09003)(389.4066, 1553.5029)(392.34814, 2573.2144)(407.59863, 21013.854)(408.53717, 5818.341)(409.14062, 486.67255)(389.42087, 4577.46)(391.12875, 3561.9902)(392.1292, 881.1586)(446.0139, 3076.8906)(448.09445, 503.36502)(429.1142, 38839.49)(430.11758, 7044.1016)(431.12073, 978.69714)(411.10156, 31211.514)(412.10873, 8262.…
e-Viniferin	Stilbenes	Stilbenes	302837	298285	306189	1	352439	366683	410432	420580	264590	237667	380273	383726	487537	508153	288280	288045	297682	295488	e-Viniferin	e-Viniferin [ C28 H22 O6, tgt=57.08, overall=57.08 ]			(455.5161, 6651.7183)(457.81598, 4670.9277)(458.72116, 720.33575)(437.13693, 665.5367)(439.15173, 915.31)(440.1489, 6277.5)(441.1468, 304.0)(455.15045, 10190.95)(456.15674, 534.76)(437.93063, 9506.481)(438.95718, 4392.8975)(441.14484, 677.4001)(496.80142, 1774.2275)(497.105, 1932.4834)(479.0866, 7062.5947)(480.0882, 1006.71)(480.31815, 7228.235)(482.0861, 3240.448)(482.73712, 1177.054)(461.12976,…
Pallidol	Stilbenes	Stilbenes	302837	298285	306189	1	352439	366683	410432	420580	264590	237667	380273	383726	487537	508153	288280	288045	297682	295488	Pallidol	Pallidol [ C28 H22 O6, tgt=57.08, overall=57.08 ]			(455.93164, 6648.4653)(457.60892, 9119.693)(458.51297, 1631.5565)(459.15503, 1512.8501)(437.13638, 14180.151)(438.3922, 2276.3708)(439.2421, 5550.171)(441.1468, 304.0)(456.40536, 7806.4043)(456.15756, 873.7375)(457.16272, 163.6)(437.86588, 10965.76)(438.88028, 4252.85)(441.2407, 1067.9172)(443.165, 4258.59)(496.93723, 1686.1263)(497.105, 1932.4834)(479.0866, 7062.5947)(480.0882, 1006.71)(480.1302…
