# Supplementary material for: The Strength of the Nutrient Solution Modulates the Functional Profile of Hydroponically Grown Lettuce in a Genotype-Dependent Manner
Source: Foods. 2020 Aug 21;9(9):1156. doi: 10.3390/foods9091156 (PMC7555578; doi:10.3390/foods9091156)
Supplement: Supplementary file 1 [file foods-09-01156-s001.zip › foods-891657-supplementary/Suppl. table S2_Dataset MSMS.xlsx]

## Sheet: Concentration
PeakID	Title	Scans	RT(min)	Precursor m/z	Height	Area	MetaboliteName	Model Masses	AdductIon	Isotope	Comment	SMILES	InChIKey	Dot product	Reverse dot product	Fragment presence %	S/N	Total score	MS1 isotopes	MSMS spectrum
4351	1,4-Cyclohexanedicarboxylic acid	5073	30.4748	173.077	69753.3	5491759	1,4-Cyclohexanedicarboxylic acid		[M+H]+	M + 0			PXGZQGDTEZPERC-UHFFFAOYSA-N	750	735.734	500	5.77948	801.948	173.07722:73648 173.15164:5085 174.08174:5401 175.95302:2474	173.07692:1504
1296	11,12-Methylenedioxykopsinaline	1612	8.90558	399.195	124291	2275786	11,12-Methylenedioxykopsinaline		[M+H]+	M + 0			JVIKUDVTJCANPX-NBYDKTAJSA-N	750	734.572	500	2485.82	799.503	399.19458:307955 400.1973:60832 401.18414:16149 402.1792:4348	399.19464:6520
578	1-Benzylimidazole	742	4.14587	159.09	64501.8	999029	1-Benzylimidazole		[M+H]+	M + 0			KKKDZZRICRFGSD-UHFFFAOYSA-N	499.274	750	1000	1277.35	777.282	158.97322:5192 158.99712:7623 159.09065:86634 159.12819:5027 159.9938:3353 160.05476:3901 160.07483:13239 160.09288:11443 160.53549:9043 161.07845:2353 162.04842:2190 162.11121:28344 163.03813:121415 164.04129:11559 164.0679:3567	84.95874:658 132.0793:1174 142.06506:434 159.09023:2713
4401	2,6-Dimethylpyridine	5193	31.4882	108.08	40490.7	1256064	2,6-Dimethylpyridine		[M+H]+	M + 0			OISVCGZHLKNMSJ-UHFFFAOYSA-N	750	750	1000	20.788	860.865	107.96597:2079 108.07984:61264 109.07858:10224 110.00773:40746 110.0593:41330 110.09507:5466 110.54099:2249 111.0193:38927 111.05879:5438 111.09069:9820 111.52138:3977 112.01653:16954 112.07529:3980 112.11076:9518 112.51743:2758 112.97714:25970 113.0163:3997 113.06986:6183	82.06498:366 108.08011:5247
770	3-[(4-methylphenyl)sulfonyl]-1,2,3,4,5,6-hexahydro-8H-1,5-methanopyrido[1,2-a][1,5]diazocin-8-one, 11-[(4-methylphenyl)sulfonyl]-7,11-diazatricyclo[7.3.1.0<2,7>]trideca-2,4-dien -6-one	922	5.00718	345.113	25637.9	376032	3-[(4-methylphenyl)sulfonyl]-1,2,3,4,5,6-hexahydro-8H-1,5-methanopyrido[1,2-a][1,5]diazocin-8-one, 11-[(4-methylphenyl)sulfonyl]-7,11-diazatricyclo[7.3.1.0<2,7>]trideca-2,4-dien -6-one		[M+H]+	M + 0			IEMDPPNEUUFQGC-UHFFFAOYSA-N	750	746.38	500	512.758	754.167	345.11246:52949 345.20401:2110 346.11514:8725 347.11429:4490	345.11206:2874
2226	4',7-Dimethoxy-3-hydroxyflavone	2932	17.0929	299.089	48106.8	777033	4',7-Dimethoxy-3-hydroxyflavone		[M+H]+	M + 0			IFHXSMSQHPVVSF-UHFFFAOYSA-N	880	809.695	500	962.135	860.149	299.08865:90638 300.09262:17736 301.09698:2406 301.13828:19291 302.1409:3359	299.08801:2356
684	4-Caffeoylquinic acid	892	4.8777	355.101	886734	14195940	4-Caffeoylquinic acid		[M+H]+	M + 0			GYFFKZTYYAFCTR-PCNKEKKESA-N	839.612	860.449	666.667	17734.7	878.308	355.10083:1319737 356.10263:286998 357.10522:53002 357.1886:2224 358.10883:7613 359.06955:2326 359.22461:5269	145.02673:294 163.03806:18151 163.09953:707 164.0415:2692
439	4-Hydroxymandelonitrile	412	2.45852	150.054	411375	6978948	4-Hydroxymandelonitrile		[M+H]+	M + 0			HOOOPXDSCKBLFG-UHFFFAOYSA-N	829.278	879.885	1000	8219.91	916.184	149.95174:3472 149.99957:3272 150.05389:588530 151.05725:54047 152.0016:4999 152.02715:6764 152.06052:8257 153.04303:9323 154.01231:7222 154.04489:3610 154.08286:4788 154.96519:3311 154.99872:4726 155.05217:4849	94.06405:1427 106.06339:326 122.05927:828 150.05342:3100
546	5'-S-methyl-5'-thioadenosine	652	3.68057	298.095	244952	3764981	5'-S-methyl-5'-thioadenosine		[M+H]+	M + 0	similar chromatogram in higher mz_549		WUUGFSXJNOTRMR-IOSLPCCCSA-N	695.345	750	1000	4834.41	841.608	298.0946:473141 299.09698:62677 300.09229:21973 300.19351:2740 301.1156:9360 302.11938:2398 302.19623:16978	97.02705:262 136.06088:17119 137.06355:1336
310	Adenine	312	2.04648	136.061	1086036	14982220	Adenine		[M+H]+	M + 0	similar chromatogram in higher mz_344; similar chromatogram in higher mz_350		GFFGJBXGBJISGV-UHFFFAOYSA-N	742.409	798.016	1000	163.505	868.929	136.06248:2219393 136.50697:3308 137.06384:187312 138.01047:2215 138.05566:29395 138.08878:5321 139.00137:52342 139.04999:22544 140.00417:5444 140.06956:6480 140.98485:4690 141.01599:3878	91.05212:418 92.0238:303 109.05005:286 111.00716:310 119.03445:1089 136.0614:21074 136.11751:873 136.13454:295
370	Adenosine	322	2.08167	268.106	4461988	57316380	Adenosine		[M+H]+	M + 0			OIRDTQYFTABQOQ-KQYNXXCUSA-N	904.624	765.395	750	89220.6	887.625	268.10559:7149962 268.94296:5658 269.10657:844510 270.10477:163124 271.03241:2665 271.10562:15653 272.0083:2233 272.09677:6138 272.16068:2747 272.99384:2613 273.04248:4086 273.09845:3683	85.02748:673 119.03431:342 136.06055:46190 136.07304:24427 136.13713:1308 136.16977:512 137.06316:4637
645	Alantrypinone	822	4.52983	395.128	280477	3976827	Alantrypinone		[M+Na]+	M + 0	similar chromatogram in higher mz_655; similar chromatogram in higher mz_658		COXWNIZQNAMTQL-NQERJWCQSA-N	826.718	737.163	500	5609.53	758.822	395.12799:572685 396.13123:102717 397.12994:20763 398.13025:3812 399.13757:7303 399.63602:2963	233.07416:308 395.12726:8961 395.21252:396
1625	Anileridine	1932	10.8366	353.23	1477378	18500340	Anileridine		[M+H]+	M + 0	adduct linked to 1631_[M+Na]+; found in higher mz's MsMs_1650		LKYQLAWMNBFNJT-UHFFFAOYSA-N	870.258	721.093	500	29547.5	826.004	353.23013:2904756 354.23004:762466 355.23145:103821 356.23273:12154 357.18365:4556 358.20718:2552	353.22668:23154 353.34735:259
1786	Benproperine	2422	14.3036	310.232	16102.7	300326	Benproperine		[M+H]+	M + 0			JTUQXGZRVLWBCR-UHFFFAOYSA-N	750	750	1000	322.054	802.805	310.23199:43886 311.23553:8181 313.1738:2844	310.23135:4128
154	Choline [M]+	232	1.70507	104.106	9572461	173402300	Choline [M]+		[M]+	M + 0	similar chromatogram in higher mz_165; similar chromatogram in higher mz_168; similar chromatogram in higher mz_169		OEYIOHPDSNJKLS-UHFFFAOYSA-N	750	750	1000	191365	860.884	104.07004:360491 104.10648:12533139 104.11797:6658445 104.52427:2304 105.07338:17978 105.11075:684620 106.04893:8891 106.0753:2139 106.11139:53379 107.0443:2853 107.11323:2649 109.0251:2534	87.04327:328 104.10615:30078 104.11709:15721 104.14491:2032
1316	Clomipramine	1662	9.26973	315.175	41086.2	904415	Clomipramine		[M+H]+	M + 0			GDLIGKIOYRNHDA-UHFFFAOYSA-N	750	750	1000	805.739	823.298	315.17456:142016 316.17789:21943 317.17505:4544	315.17679:1591
1887	Cortisone	2572	15.1415	361.194	23888.4	741249	Cortisone		[M+H]+	M + 0			MFYSYFVPBJMHGN-ZPOLXVRWSA-N	699.825	750	1000	383.13	832.474	361.19424:37602 362.19754:8749 363.20926:17225 364.21252:3625 365.22028:2745	315.15915:254 361.19376:3093
1561	Cyanazine	1902	10.7154	241.084	64456.5	953003	Cyanazine		[M+H]+	M + 0	similar chromatogram in higher mz_1565; found in higher mz's MsMs_1570		MZZBPDKVEFVLFF-UHFFFAOYSA-N	750	723.753	500	1207.42	761.467	241.08395:146218 242.08714:23361 242.17317:2475 243.09698:5583 244.02188:2117 245.06317:12472 245.13097:2230 245.56053:41291 246.06676:12801	81.06908:357 241.08214:520
1168	Cyanidin-3-O-galactoside	1362	7.44447	449.103	25955.9	437071	Cyanidin-3-O-galactoside		[M]+	M + 0			RKWHWFONKJEUEF-WVXKDWSHSA-O	810.033	879.003	1000	3.56167	905.227	449.10315:73239 450.10672:17074 450.23914:4688 451.11029:4377 453.0618:3024	153.01848:270 218.99353:688 287.05261:6689 288.05597:1164
542	Cyclo(proline-leucine)	622	3.53758	211.14	169569	3068851	Cyclo(proline-leucine)		[M+H]+	M + 0			SZJNCZMRZAUNQT-UHFFFAOYNA-N	750	750	1000	3391.38	857.495	211.14041:264478 212.14314:26084 213.00253:3276 213.14407:2631 214.0016:3234 214.91592:6249 215.0184:6796	211.13995:674
1147	Delphinidin	1322	7.2211	303.047	73429.5	1026337	Delphinidin		[M]+	M + 0	found in higher mz's MsMs_1151; found in higher mz's MsMs_1149		JKHRCGUTYDNCLE-UHFFFAOYSA-O	750	750	1000	2.91233	860.031	303.04736:192482 304.05072:29575 305.01675:4079 305.05075:5574	303.04694:2902
1149	Delphinidin 3-galactoside	1322	7.2211	465.098	75983.1	1085320	Delphinidin 3-galactoside		[M]+	M + 0	adduct linked to 1153_[M+Na]+		XENHPQQLDPAYIJ-UHFFFAOYNA-O	878.364	862.637	666.667	1519.66	887.331	465.09805:202101 466.10123:45402 467.10327:9110 468.10483:2263 469.03922:4010 469.08914:2359	85.02738:417 303.04681:5467 304.05063:1105
494	Diaveridine	522	3.01672	261.129	99169.1	1751935	Diaveridine		[M+H]+	M + 0			LDBTVAXGKYIFHO-UHFFFAOYSA-N	750	750	1000	2.13994	852.357	261.0506:11160 261.12885:145943 262.13187:16248 262.98489:4581 263.134:3161 265.02072:24187 265.10922:13967 266.0264:2666 266.11508:2584	261.12872:4797
2467	Dibutylphthalate	3072	17.6837	279.157	342764	6249925	Dibutylphthalate		[M+H]+	M + 0	adduct linked to 2468_[M+Na]+		DOIRQSBPFJWKBE-UHFFFAOYSA-N	849.776	878.958	1000	14.8058	921.914	279.15704:491707 280.16006:79828 280.23056:3661 281.16455:11686 281.20868:2564 282.16809:2235 283.14844:2235 283.22217:3725	149.02216:12364 149.08034:262 150.02577:1247 205.08348:316
4003	Dioctylphthalate	4032	22.4061	391.28	442375	9272816	Dioctylphthalate		[M+H]+	M + 0	adduct linked to 4004_[M+Na]+		MQIUGAXCHLFZKX-UHFFFAOYSA-N	723.521	734.542	666.667	13.8975	807.705	391.28036:770745 392.28357:192729 393.28864:40377 394.29337:7076	93.03221:351 121.02778:870 149.02206:17277 149.07127:426 150.02518:1644
448	D-Pantothenic Acid	442	2.60093	220.116	90183.6	1615986	D-Pantothenic Acid		[M+H]+	M + 0			GHOKWGTUZJEAQD-ZETCQYMHSA-N	973.951	829.62	600	1803.67	907.653	220.02863:4146 220.0589:4970 220.11621:127777 221.02336:3534 221.1196:13452 222.06589:2824 222.11963:2865 222.19424:2767 223.04175:2551 223.08929:2392 224.05118:37513 224.12639:4956 224.99985:6657 225.05037:5065	90.05373:2245 184.09554:666 202.10558:709 220.11642:677
3909	Erucamide	3942	21.9718	338.338	99029.8	1373651	Erucamide		[M+H]+	M + 0	adduct linked to 3912_[M+Na]+		UAUDZVJPLUQNMU-KTKRTIGZSA-N	803.837	635.304	666.667	1980.6	813.54	338.33838:235663 339.28528:3087 339.34119:55103 340.34451:6124 340.38773:2806 341.22577:3165	97.10004:574 303.30112:664 321.31171:879 322.31778:279 338.33789:4578
384	Guanine	332	2.11657	152.056	213938	2811681	Guanine		[M+H]+	M + 0	found in higher mz's MsMs_389		UYTPUPDQBNUYGX-UHFFFAOYSA-N	683.139	701.573	500	40.0813	772.167	152.00246:10441 152.05557:400431 153.0127:10503 153.05612:28208 154.00156:6876 154.01572:5381 154.04668:5396 154.08415:31837 154.12357:2068 154.96452:2303 155.03783:3508 155.08484:3753 156.02043:3171 156.07443:9687 156.09944:2650 156.13942:2318 156.97958:92695 157.00882:17772	108.07912:285 135.0289:683 152.05559:3286
389	Guanosine	332	2.11657	284.096	135646	1613216	Guanosine		[M+H]+	M + 0			NYHBQMYGNKIUIF-UUOKFMHZSA-N	603.502	750	1000	2712.92	810.771	284.09653:268792 285.09906:33508 286.02966:2585 286.09857:5861 286.13647:10245 286.17181:2758 287.04413:7361 287.10699:11311 287.15576:3448 287.24127:2421 287.97879:2271 288.07166:18174 288.19873:6170 288.53961:2473 288.98575:2864 289.03894:16664	112.07504:294 140.06937:554 152.05569:2995
451	Guanylurea	452	2.64817	103.054	372009	6938985	Guanylurea		[M+H]+	M + 0	adduct linked to 452_[M+H]+; found in higher mz's MsMs_452		SQSPRWMERUQXNE-UHFFFAOYSA-N	750	750	1000	7395.3	845.437	103.05364:480805 103.9547:2015 104.05823:45791 104.10635:431282 105.0689:18337 105.10934:21318 106.04851:3273 106.52543:3849 106.99086:12892 107.04696:79956 107.50414:2551 107.5442:4280 108.04957:8078	103.05358:8772
4188	Harmaline	4442	25.2329	215.124	39293.7	5316735	Harmaline		[M+H]+	M + 0			QJOZJXNKVMFAET-UHFFFAOYSA-N	750	727.394	500	3.07103	793.718	215.08556:2427 215.12349:40324 216.12619:4996 216.92093:3339 217.10306:62171 218.10674:6052	215.1226:2684
4399	Hexylamine	5193	31.4882	102.127	200852	5841074	Hexylamine		[M+H]+	M + 0			BMVXCPBXGZKUPN-UHFFFAOYSA-N	750	750	1000	3875.64	860.709	101.96418:2089 102.03325:3929 102.07259:2209 102.09059:26667 102.12701:292105 103.09048:2620 103.13032:20686 103.95479:138574 104.1063:105488 104.9581:4234 105.10964:6354 105.95295:63559 106.08514:3706 106.95226:4374 107.04517:4537	102.09066:271 102.12694:5854
4421	HYPOTAURINE	5213	31.5785	110.008	412212	8141866	HYPOTAURINE		[M+H]+	M + 0	adduct linked to 4430_[M+ACN+H]+; found in higher mz's MsMs_4433; found in higher mz's MsMs_4432; found in higher mz's MsMs_4430		VVIUBCNYACGLLV-UHFFFAOYSA-N	880	750	1000	8244.25	822.356	110.008:653564 110.50959:4749 110.54074:4434 110.97427:3741 111.00935:99062 111.96808:4647 111.98154:2987 112.00574:89813 112.11141:4345 112.5153:2017 112.97764:488237 113.10637:21321 113.4594:2152 113.53864:2486 113.96284:65813 113.97858:33558 114.01403:4981 114.05074:2341 114.09071:3220 114.12639:3210 114.48209:2665 114.97604:5878 115.00591:38617	110.00761:336
566	Imidocarb	722	4.06317	349.18	82714.1	1213927	Imidocarb		[M+H]+	M + 0			SCEVFJUWLLRELN-UHFFFAOYSA-N	880	725.38	500	1654.28	840.48	349.18042:175301 350.18365:24893 351.00906:4954 351.18594:6346 352.18561:2070 353.03952:2056 353.12524:2448 354.0993:2097	349.17996:6274
584	Indole	752	4.18825	118.064	92299.3	1403554	Indole		[M+H]+	M + 0			SIKJAQJRHWYJAI-UHFFFAOYSA-N	750	750	1000	12.5856	860.714	118.06469:150502 119.02795:4747 119.06732:14021 120.02426:3537 120.07911:7362 121.02303:4563 121.03748:2308 121.52055:3690 122.02558:6323 122.06915:2362 122.09609:2141 122.5369:2620 123.04012:11303 123.052:7695	91.05395:1134 118.06432:7258
452	Indoline	452	2.64817	120.08	3959446	72857830	Indoline		[M+H]+	M + 0	adduct linked to 451_[M+H]+; similar chromatogram in higher mz_456; similar chromatogram in higher mz_457		LPAGFVYQRIESJQ-UHFFFAOYSA-N	643.145	657.61	1000	79094.2	804.813	120.02236:4815 120.08003:5139950 120.09302:2892281 120.12547:382906 121.02426:6759 121.08329:568932 121.51996:7920 122.03082:7053 122.06795:10999 122.08694:22612 122.53648:4597 123.02001:22164 123.04049:15019 123.0528:14764 123.09081:2829 123.52159:2915 123.53514:2248 124.03494:9550 124.07475:2737 124.99014:2613 125.03705:4054 125.06915:4047	82.01366:355 91.05361:312 93.06923:927 103.05357:3589 104.05727:375 120.07992:11061 120.12402:299
360	Isoleucine	322	2.08167	132.101	6785000	93810290	Isoleucine		[M+H]+	M + 0	similar chromatogram in higher mz_370; similar chromatogram in higher mz_382		AGPKZVBTJJNPAG-WHFBIAKZSA-N	880	677.23	1000	135518	888.169	132.00856:4041 132.10118:9885333 132.11456:5521317 132.14827:751101 133.05841:18266 133.10425:838348 134.05421:4123 134.0795:4098 134.1059:78736 135.02977:4797 135.11002:4713 136.06119:1421702 136.07414:1229966 136.50786:2260 137.0018:7432 137.06329:126711 137.07524:88593	86.09541:24925 86.10567:14766 87.09815:1506 132.09991:508
157	L-Arginine	232	1.70507	175.118	236121	6902949	L-Arginine		[M+H]+	M + 0			ODKSFYDXXFIFQN-BYPYZUCNSA-N	921.05	967.72	1000	4722.42	965.602	174.8945:15829 175.00876:2633 175.03957:2386 175.11763:297739 176.00928:6385 176.11996:22716 176.89229:2611 177.02176:33197 177.12222:2764 177.52411:3691 178.10718:2669 179.12682:3442 180.08437:3596	115.08327:283 116.06973:1080 130.09602:471 158.09067:396 175.1174:2248
506	Linezolid	532	3.0682	338.156	47357.9	1010900	Linezolid		[M+H]+	M + 0			TYZROVQLWOKYKF-ZDUSSCGKSA-N	666.359	726.867	500	947.158	765.268	338.09302:5651 338.15643:81191 339.06442:14607 339.09906:12193 339.15939:16068 340.06628:3632 340.15726:3353 341.04309:4462 343.0737:2129	321.05267:296 338.09943:263 338.15567:4334
493	Lofexidine	522	3.01672	259.041	348036	7200340	Lofexidine		[M+H]+	M + 0	similar chromatogram in higher mz_494; similar chromatogram in higher mz_500		KSMAGQUYOIHWFS-UHFFFAOYSA-N	795.268	677.275	500	26.5006	804.341	259.04062:436605 260.04385:35838 260.1564:28967 261.0506:11160 261.12885:145943 262.13187:16248 262.98489:4581 263.134:3161	156.97379:433 259.04111:1443
1078	Loliolide	1292	7.08063	197.116	190349	3231878	Loliolide		[M+H]+	M + 0	adduct linked to 1080_[M+Na]+		XEVQXKKKAVVSMW-UHFFFAOYSA-N	978.459	899.753	466.667	3732.86	910.971	197.11592:337328 198.11899:40638 199.12334:5683 200.12521:2569 200.98421:2344 201.04143:7452 201.12099:3263	93.06823:345 107.08498:382 133.0995:470 135.11522:985 161.09373:704 179.10478:2207 180.10956:288 197.11615:2126
463	L-Phenylalanine	462	2.69828	166.085	5612722	102583400	L-Phenylalanine		[M+H]+	M + 0			COLNVLDHVKWLRT-QMMMGPOBSA-N	801.093	864.797	1000	112246	903.485	166.08554:7973195 166.10074:4464356 167.03117:12501 167.08922:779688 168.04863:25329 168.09036:83189 169.04709:7630 169.09344:7708 170.04344:11181 170.0759:7070 171.02522:44711 171.06104:5714	103.05325:636 107.04749:353 120.07999:17417 120.12003:601 121.08304:1595 131.04836:446 166.08383:619
185	L-Pyroglutamic acid	252	1.79347	130.049	715296	25082320	L-Pyroglutamic acid		[M+H]+	M + 0			ODHCTXKNWHHXJC-VKHMYHEASA-N	750	750	1000	113.496	860.539	130.04991:748353 130.09436:77430 130.52483:4791 130.99863:56222 131.05183:53632 131.09183:4574 131.11641:16946 131.16083:2265 131.5002:4790 132.01027:4420 132.05603:6472 132.1021:869888 133.01094:2766 133.03035:7274 133.05936:66804 133.10408:78165 134.04485:14241 134.07974:34702 134.10965:10162 135.02908:6626	84.04387:3936 86.09595:8970 130.04893:1043
364	L-TYROSINE	322	2.08167	182.081	857925	10444860	L-TYROSINE		[M+H]+	M + 0				943.46	998.098	1000	16635.8	980.641	182.02875:16201 182.08058:1664918 182.13304:107545 183.00787:17002 183.08298:204843 183.50508:2485 184.02829:5779 184.08443:24265 184.14056:3061 185.00491:3205 185.03998:10380 185.06192:5856 185.08838:4587 185.12643:3649 186.02045:3719 186.07413:16210 186.11414:4103 186.15013:2825 187.0032:9565 187.07678:4363	91.05214:606 119.04845:1785 123.04309:3434 124.04605:330 136.07436:10037 136.11995:287 137.07764:1033 147.04277:1469 165.05307:4483 166.05673:512 182.0806:442
217	L-Valine	272	1.88148	118.086	883765	20252350	L-Valine		[M+H]+	M + 0	similar chromatogram in higher mz_228; similar chromatogram in higher mz_229; similar chromatogram in higher mz_234; similar chromatogram in higher mz_241; similar chromatogram in higher mz_242		KZSNJWFQEVHDMF-BYPYZUCNSA-N	880	737.22	1000	119.758	901.604	118.08627:994047 119.03121:2239 119.05809:3996 119.08855:71687 120.06478:29480 120.08849:9711 121.0636:3852 122.06982:11053 123.00985:37336 123.05415:103339	118.08421:501
210	Melibiose	262	1.83748	365.101	117239	3108788	Melibiose		[M+Na]+	M + 0			DLRVVLDZNNYCBX-ZZFZYMBESA-N	828.307	753.371	500	2344.78	828.299	365.00162:8451 365.10132:135830 366.10397:17671 366.93503:8324 367.01172:2207 367.06519:6138 367.1022:5750 368.00864:3375 368.0675:2905 368.92844:2887 369.00827:18589 370.01028:2834	203.05084:421 232.91913:359 365.10068:4346
1697	Metamitron	2002	11.1913	203.104	372674	6991187	Metamitron		[M+H]+	M + 0			VHCNQEUWZYOAEV-UHFFFAOYSA-N	561.95	750	1000	7411.5	765.27	203.05315:8838 203.10414:873922 204.10614:123635 204.60472:2747 205.10829:11247 205.15625:2202 206.18858:2741 207.08601:2334 207.13509:2446 207.98392:2951 208.09489:2341	84.95826:786 117.04623:419 143.00269:290 147.02167:381 203.05157:291 203.10254:5540
1255	Methotrexate	1472	8.00915	455.183	36411.8	744219	Methotrexate		[M+H]+	M + 0			FBOZXECLQNJBKD-UHFFFAOYSA-N	733.934	711.441	500	728.236	787.524	455.1832:56099 456.186:12889 457.17349:7018	191.14282:339 455.18204:6511
605	MMV011229	782	4.33443	293.098	389840	5570716	MMV011229		[M+H]+	M + 0			YLMPCKDYBHCDDQ-UHFFFAOYSA-N	716.773	745.22	500	7796.81	790.943	293.0976:705087 294.10059:95673 295.11786:24164 296.11917:3644 297.08234:2859 298.08902:3795	166.08417:384 293.0979:4699
693	MMV676509	892	4.8777	377.083	627553	11031950	MMV676509		[M+H]+	M + 0	found in higher mz's MsMs_725		ISUJCQSOLFHMQB-UHFFFAOYSA-N	880	798.835	500	12551	754.886	377.0831:781314 378.08408:176563 379.08566:32280 379.21756:2389 380.08948:4517 380.39694:2222 382.06:9758	377.08127:11680
476	Myclobutanil	482	2.80173	289.123	64664.2	1540672	Myclobutanil		[M+H]+	M + 0			HZJKXKUJVSEEFU-UHFFFAOYSA-N	684.683	750	1000	5.15906	838.88	289.02255:3637 289.1228:87439 290.07986:2541 290.12579:11552 290.16653:6865 291.01501:3253 291.12695:2955 293.01352:2065 293.10538:2301	172.97319:262 173.12631:309 289.12271:3582
1907	N,N-Dimethyldodecylamine N-oxide	2602	15.2874	230.246	21726.8	434817	N,N-Dimethyldodecylamine N-oxide		[M+H]+	M + 0			SYELZBGXAIXKHU-UHFFFAOYSA-N	750	724.383	500	434.536	798.815	230.24582:38950 231.2489:6165 233.07666:2947 233.15053:3327 235.16611:5682	230.24641:681
1425	Nandrolone	1802	10.1703	275.2	1198536	15432030	Nandrolone		[M+H]+	M + 0	adduct linked to 1421_[M+H-H2O]+; found in higher mz's MsMs_1438; found in higher mz's MsMs_1428		NPAGDVCDWIYMMC-IZPLOLCNSA-N	627.541	728.24	1000	23901	815.078	275.20004:2302065 276.20187:568804 277.13522:2742 277.20505:61165 278.20938:4831	81.06952:496 91.0536:433 93.06857:252 105.06892:518 107.08336:311 119.08367:431 133.09967:999 147.11443:582 257.18857:690 275.19788:7451
1214	NCGC00169984-03!(3R,5R)-3,5-bis[[(E)-3-(3,4-dihydroxyphenyl)prop-2-enoyl]oxy]-1,4-dihydroxycyclohexane-1-carboxylic acid	1432	7.81175	517.129	116126	2016206	NCGC00169984-03!(3R,5R)-3,5-bis[[(E)-3-(3,4-dihydroxyphenyl)prop-2-enoyl]oxy]-1,4-dihydroxycyclohexane-1-carboxylic acid		[M+H]+	M + 0	similar chromatogram in higher mz_1218; similar chromatogram in higher mz_1219; similar chromatogram in higher mz_1221		KRZBCHWVBQOTNZ-RDJMKVHDSA-N	895.951	730.495	454.546	2322.52	839.219	517.12921:256291 518.13208:67776 519.13434:14389 520.13678:3056 520.22571:4588 521.22412:2071	145.02686:326 163.03754:13110 163.09822:310 164.04053:977 319.07852:689 499.11514:415
1230	NCGC00169984-03!(3R,5R)-3,5-bis[[(E)-3-(3,4-dihydroxyphenyl)prop-2-enoyl]oxy]-1,4-dihydroxycyclohexane-1-carboxylic acid	1442	7.85332	499.119	224633	3726483	NCGC00169984-03!(3R,5R)-3,5-bis[[(E)-3-(3,4-dihydroxyphenyl)prop-2-enoyl]oxy]-1,4-dihydroxycyclohexane-1-carboxylic acid		[M-H2O+H]+	M + 0	adduct linked to 1233_[M+Na]+		KRZBCHWVBQOTNZ-RDJMKVHDSA-N	887.953	735.99	461.538	4492.66	839.854	499.11887:400110 500.12177:102792 501.12482:22296 502.12842:4150	145.02872:389 163.03795:19457 164.04208:1820 165.04399:264 319.07828:3530 320.08295:972 499.11847:653
963	NCGC00380213-01_C19H32O8_2-Butanone, 4-[3-(beta-D-glucopyranosyloxy)-4-hydroxy-2,6,6-trimethyl-1-cyclohexen-1-yl]-	1142	6.1775	411.194	45878.2	1113798	NCGC00380213-01_C19H32O8_2-Butanone, 4-[3-(beta-D-glucopyranosyloxy)-4-hydroxy-2,6,6-trimethyl-1-cyclohexen-1-yl]-		[M+Na]+	M + 0	similar chromatogram in higher mz_966		JVIDANAJZDBKRL-FJUMDGKUSA-N	851.901	758.085	500	904.247	835.705	411.03326:19367 411.13098:22208 411.1944:74700 411.62802:6387 412.03574:3979 412.13651:4068 412.20135:16399 413.19241:6953 414.11304:2221 415.15234:9610 415.18564:6216 415.22305:5917 415.28476:2261 416.15509:3892	393.12262:308 411.19452:8928
428	NCGC00380367-01_C21H24O5_7-Benzofurancarboxylic acid, 2,3-dihydro-2-(1-hydroxy-1-methylethyl)-4-methoxy-6-(2-phenylethyl)-	382	2.32485	379.154	49764.2	663757	NCGC00380367-01_C21H24O5_7-Benzofurancarboxylic acid, 2,3-dihydro-2-(1-hydroxy-1-methylethyl)-4-methoxy-6-(2-phenylethyl)-		[M+Na]+	M + 0			XJKIBJFVLHQLKC-UHFFFAOYSA-N	880	765.788	500	995.283	851.802	379.04773:2591 379.1535:96936 380.15601:15461 381.07388:10371 381.15848:3696 381.20917:3165 383.0946:2986	379.1525:4247
823	NCGC00381239-01_C17H29NO10_2-{[6-O-(6-Deoxy-alpha-L-mannopyranosyl)-beta-D-glucopyranosyl]oxy}-3-methylbutanenitrile	992	5.41083	430.182	42817.9	691680	NCGC00381239-01_C17H29NO10_2-{[6-O-(6-Deoxy-alpha-L-mannopyranosyl)-beta-D-glucopyranosyl]oxy}-3-methylbutanenitrile		[M+Na]+	M + 0			QCHGZRADLYPSQB-SCRPALTRSA-N	857.093	776.175	500	856.358	800.389	430.18173:88788 431.18478:22973 431.24377:2749 432.18674:4715 433.04019:2156 433.14426:4610	121.06446:529 430.18103:5569
884	NCGC00384821-01_C16H18O8_Cyclohexanecarboxylic acid, 1,3,4-trihydroxy-5-[[(2E)-3-(4-hydroxyphenyl)-1-oxo-2-propen-1-yl]oxy]-, (1R,3R,4S,5R)-	1062	5.7636	339.105	117714	1739013	NCGC00384821-01_C16H18O8_Cyclohexanecarboxylic acid, 1,3,4-trihydroxy-5-[[(2E)-3-(4-hydroxyphenyl)-1-oxo-2-propen-1-yl]oxy]-, (1R,3R,4S,5R)-		[M+H]+	M + 0	adduct linked to 886_[M+Na]+		BMRSEYFENKXDIS-QHAYPTCMSA-N	879.587	649.83	500	2354.29	824.945	339.10458:235045 340.10757:37328 341.11121:8344 343.15002:2312	147.04289:7318 148.04616:434
651	NCGC00385106-01_C18H26O10_beta-D-Glucopyranoside, phenylmethyl 6-O-[(2R,3R,4R)-tetrahydro-3,4-dihydroxy-4-(hydroxymethyl)-2-furanyl]-	822	4.52983	425.138	103117	1676907	NCGC00385106-01_C18H26O10_beta-D-Glucopyranoside, phenylmethyl 6-O-[(2R,3R,4R)-tetrahydro-3,4-dihydroxy-4-(hydroxymethyl)-2-furanyl]-		[M+Na]+	M + 0			NJMQSVWMCODQIP-FQXXIRCGSA-N	880	760.101	500	2062.35	846.769	425.13794:188960 426.14075:37066 427.15308:54242 428.15692:10564 429.15906:3809 429.26541:3616	425.138:6254
774	NCGC00385291-01_C19H30O8_3-Buten-2-one, 4-[4-(beta-D-glucopyranosyloxy)-2-hydroxy-2,6,6-trimethylcyclohexylidene]-	922	5.00718	409.179	220478	5060579	NCGC00385291-01_C19H30O8_3-Buten-2-one, 4-[4-(beta-D-glucopyranosyloxy)-2-hydroxy-2,6,6-trimethylcyclohexylidene]-		[M+Na]+	M + 0			OSUSRWMGHUUXBY-OHWUEDFNSA-N	880	792.981	500	7.16633	854.824	409.17966:430048 410.18268:84214 411.19073:30130 412.19354:5545 413.17453:7513 414.17178:3660	409.17847:10202
2011	NCGC00385316-01_C20H32O3_1-Naphthalenepentanoic acid, 3,4,4a,5,6,7,8,8a-octahydro-beta,2,5,5,8a-pentamethyl-3-oxo-, (8aS)-	2712	15.8713	343.223	83356.9	2157946	NCGC00385316-01_C20H32O3_1-Naphthalenepentanoic acid, 3,4,4a,5,6,7,8,8a-octahydro-beta,2,5,5,8a-pentamethyl-3-oxo-, (8aS)-		[M+Na]+	M + 0			BARZJLALPXZLMN-RJGDCVCESA-N	631.335	660.676	666.667	1663.32	764.475	343.18521:17037 343.22311:88087 344.18851:4114 344.2265:21904 345.20056:6358 345.22723:4924 347.16864:62367 347.21558:150436 347.67099:21026 348.1727:7112 348.21878:28926	151.07234:360 163.11032:660 221.15213:318 343.18399:643 343.22089:2301
1172	NCGC00385624-01!(2S,3S,4S,5R,6S)-6-[2-(3,4-dihydroxyphenyl)-5-hydroxy-4-oxochromen-7-yl]oxy-3,4,5-trihydroxyoxane-2-carboxylic acid	1382	7.5594	463.083	172380	2980575	NCGC00385624-01!(2S,3S,4S,5R,6S)-6-[2-(3,4-dihydroxyphenyl)-5-hydroxy-4-oxochromen-7-yl]oxy-3,4,5-trihydroxyoxane-2-carboxylic acid		[M+H]+	M + 0			VSUOKLTVXQRUSG-ZFORQUDYSA-N	879.791	842.027	750	3447.59	892.748	463.08298:383813 464.08591:84068 465.08786:17437 466.09338:2931 467.29221:5259 467.79889:2579	153.0161:469 287.05289:15164 288.05606:2267
290	Niacin	302	2.01017	124.038	247134	4083238	Niacin		[M+H]+	M + 0	found in higher mz's MsMs_298		PVNIIMVLHYAWGP-UHFFFAOYSA-N	636.018	750	1000	104.251	822.933	124.00938:4585 124.03848:505396 124.98969:3687 125.04153:33889 125.06983:81878 125.98521:7656 126.05466:28827 126.09988:4341 126.96902:6911 127.02296:30611 127.0375:57911 127.12154:2284 128.03239:5583 128.06964:11989 128.10562:6156 128.9843:3172 129.01744:74045	80.04868:1139 82.05086:276 83.03467:276 84.9586:260 108.04342:645 110.04701:1487 124.03841:10498
1896	Pergolide	2582	15.1905	315.19	63540.9	980365	Pergolide		[M+H]+	M + 0			YEHCICAEULNIGD-MZMPZRCHSA-N	662.233	731.293	500	1268.3	771.988	315.08649:2245 315.18976:148909 316.19321:27519 316.28152:206587 317.20221:7508 317.28445:40759 318.28754:6278 319.18427:4246 319.21951:4031	280.26038:269 298.27402:254 315.18903:3618
4506	Pesticide1_Acephate_C4H10NO3PS_O,S-Dimethyl acetylphosphoramidothioate	5233	31.6561	184.027	134589	2851709	Pesticide1_Acephate_C4H10NO3PS_O,S-Dimethyl acetylphosphoramidothioate		[M+H]+	M + 0			YASYVMFAVPKPKE-UHFFFAOYSA-N	736.437	733.73	500	2691.79	782.134	183.99799:4457 184.02666:149799 184.98416:6933 185.02945:13972 185.06424:62354 185.11365:5319 186.00543:3094 186.04213:20687 186.06418:15629 186.12257:2878 186.98129:3632 187.02681:7848 187.0789:30867 188.02354:3992 188.08083:7364	83.03355:567 84.03451:325 84.9594:39883 85.96267:551 86.95466:415 86.96233:274 98.97102:331 101.94846:356 101.96171:321 125.98439:665 127.02261:3213 128.0235:318 129.0226:476 143.00008:3570 143.99763:516
4000	Phthalic anhydride	4032	22.4061	149.022	141309	4381049	Phthalic anhydride		[M+H]+	M + 0	found in higher mz's MsMs_4003		LGRFSURHDFAFJT-UHFFFAOYSA-N	697.897	637.148	666.667	2386.12	781.279	149.02217:223694 150.0255:19670 151.03262:5985 151.09346:2079 152.94553:2960 154.0042:2110	93.0327:284 121.0271:1126 149.0217:4927
830	Primuletin	1002	5.46433	239.123	55013.6	1702373	Primuletin		[M+H]+	M + 0			IYBLVRRCNVHZQJ-UHFFFAOYSA-N	750	750	1000	5.23356	861.031	239.05234:4379 239.08574:6101 239.1234:60683 239.96553:2857 240.05644:4000 240.1266:7095 240.19405:7145 241.01775:4608 241.06953:8352 241.09995:6101 241.13666:2740 241.58278:2709 242.0882:2260 243.05927:2980 243.11632:2556 244.07896:3067	239.0856:272 239.12262:882
420	Proline	372	2.28217	116.07	190371	3582769	Proline		[M+H]+	M + 0			ONIBWKKTOPOVIA-BYPYZUCNSA-N	750	750	1000	3370.05	861.037	116.01206:6332 116.06977:294792 116.11166:40585 116.61285:4225 116.97556:7441 117.00117:4086 117.05398:5131 117.07291:17099 117.99412:2416 118.08528:60574 118.53716:2160 119.03182:7887 119.05437:6749 119.08813:4023 120.0229:3226 120.06392:7130 120.07925:13297 120.51307:2491 121.02597:6123 121.06381:261120	84.04359:4086 99.04279:441 116.06997:643
538	Propamocarb	622	3.53758	189.169	25382010	508828600	Propamocarb		[M+H]+	M + 0			WZZLDXDUQPOXNW-UHFFFAOYSA-N	817.739	707.809	1000	507640	852.065	189.1691:28291982 190.03946:123651 190.16508:8064890 190.217:747965 190.6395:3609 190.75577:2789 191.04724:4469 191.16457:782451 192.16673:51623 192.22578:2347 193.17172:3434 193.93011:2251 193.97107:2352 193.99185:2815 194.01003:2947 194.0383:3156 194.06018:3457 194.08025:4409 194.118:4109 194.14903:3596	84.04234:343 86.09585:4564 87.09906:266 102.05712:115342 103.05836:7740 103.10537:470 103.12198:470 104.05831:1025 129.1008:807 130.10291:270 144.10034:3479 145.10277:302 147.11116:500 189.15753:1098
505	Prothioconazole-desethio	532	3.0682	312.066	28413.9	788154	Prothioconazole-desethio		[M+H]+	M + 0			HHUQPWODPBDTLI-UHFFFAOYSA-N	750	750	1000	568.278	861.055	312.06604:40353 312.18588:2409 313.06851:6720 315.13773:2614 316.18475:3442 316.99133:2094	312.06497:1536
1772	Pseudocopsinine	2382	14.0518	339.19	21848.4	702761	Pseudocopsinine		[M+H]+	M + 0			CZLWGXKWXLVFJU-UHFFFAOYNA-N	665.987	750	1000	436.968	762.991	339.18951:48152 340.1925:11431 341.13232:3792 341.19983:2985	301.12912:304 339.18915:2139
1196	Quercetin-3-(6''-malonyl)-Glucoside	1402	7.64725	551.098	341615	5355174	Quercetin-3-(6''-malonyl)-Glucoside		[M+H]+	M + 0	adduct linked to 1197_[M+Na]+		NBQPHANHNTWDML-UJKBSQBPSA-N	737.309	853.332	750	6832.31	845.651	551.09827:639063 552.10114:158133 553.10144:38565 553.58777:3548 554.10498:6429	85.02749:342 127.03648:419 145.048:513 159.02843:370 303.0462:8116 304.04929:1517 551.09937:1053
756	roseoside	902	4.91838	387.198	44028.2	914526	roseoside		[M+H]+	M + 0			SWYRVCGNMNAFEK-MHXFFUGFSA-N	789.652	812.02	615.385	870.244	837.771	387.19736:39623 388.20102:9183 389.12613:2234 389.21692:2146 390.12152:66014 390.62314:24698 391.12677:10439 391.19:24541 391.62747:3511 392.1254:2587 392.19339:5122	95.08489:406 113.05812:391 123.0787:338 149.09438:674 151.14658:280 161.1324:529 163.03856:1662 189.12564:571 207.13655:6544 208.14096:654 225.14723:259
2012	Tamoxifen	2712	15.8713	372.24	156313	2488850	Tamoxifen		[M+H]+	M + 0			NKANXQFJJICGDU-QPLCGJKRSA-N	750	736.082	500	3126.25	787.65	372.23975:327200 373.24265:85373 374.24509:11268 375.20709:3101 377.2196:2469	372.23947:11299
2764	Timolol	3312	18.9105	317.176	109601	1761456	Timolol		[M+H]+	M + 0			BLJRIMJGRPQVNF-UHFFFAOYSA-N	880	812.043	500	9.98155	827.136	317.11392:3983 317.17609:203144 318.17914:37670 319.18005:5673 319.22867:2437 321.1691:4806	317.17468:1871
2138	Tri(butoxyethyl)phosphate	2832	16.5137	399.246	14116.2	420675	Tri(butoxyethyl)phosphate		[M+H]+	M + 0			WTLBZVNBAKMVDP-UHFFFAOYSA-N	988.429	938.823	500	282.324	922.091	399.24631:34014 400.24957:7230 401.25497:2107	83.08492:265 101.09513:279 199.06937:1069 299.15726:1050 399.24274:653
2056	Tributylphosphine oxide	2772	16.1783	219.173	69486	970872	Tributylphosphine oxide		[M+H]+	M + 0			MNZAKDODWSQONA-UHFFFAOYSA-N	750	750	1000	1389.72	809.932	219.17276:160087 220.17578:25463 220.93269:2420 221.15077:3719 221.1783:2677 222.07849:3080 223.09633:2553 223.1667:2930 224.12585:3047	219.17223:1566
201	TRIGONELLINE	262	1.83748	138.054	263035	4592188	TRIGONELLINE		[M+H]+	M + 0			WWNNZCOKKKDOPX-UHFFFAOYSA-N	750	750	1000	57.0831	860.88	138.00671:4439 138.05388:393150 139.03244:12300 139.05685:31474 139.12086:2043 139.91342:2076 140.00366:11291 140.06461:6116 141.0387:6467 141.10063:8140 141.95695:4269 142.04646:3107 142.08449:3540 142.12149:2246 143.00037:12435 143.0325:7705 143.05219:5361	92.0499:412 94.06403:266 138.05376:7614
422	Tyramine	372	2.28217	121.064	170710	2636903	Tyramine		[M+H]+	M + 0			DZGWFCGJZKJUFP-UHFFFAOYSA-N	817.829	879.158	1000	3414.2	907.943	121.02597:6123 121.06381:261120 121.52026:6078 121.99022:2330 122.01195:12874 122.02778:8869 122.06777:32889 122.53509:4434 123.01338:6539 123.0519:25278 124.008:4388 124.03664:13886 124.07379:3915 124.99018:4503 125.03844:5016 125.06941:7226 125.98515:42380 126.02207:5461 126.0534:8655	91.05328:1161 93.06946:1052 103.05276:905 104.05675:347 121.06348:3212
1442	Vinpocetine	1802	10.1703	351.215	3657769	48794380	Vinpocetine		[M+H]+	M + 0	found in higher mz's MsMs_1483		DDNCQMVWWZOMLN-UHFFFAOYSA-N	811.826	817.612	500	73124.8	821.748	351.21536:6227759 352.21625:1213931 353.21661:226027 354.21811:24060 355.20959:2853	351.21237:21607 351.28671:1484 351.34708:330
