# Supplementary material for: The Strength of the Nutrient Solution Modulates the Functional Profile of Hydroponically Grown Lettuce in a Genotype-Dependent Manner
Source: Foods. 2020 Aug 21;9(9):1156. doi: 10.3390/foods9091156 (PMC7555578; doi:10.3390/foods9091156)
Supplement: Supplementary file 1 [file foods-09-01156-s001.zip › foods-891657-supplementary/Suppl. table S3_Common VIPs Concentration.xlsx]

## Sheet: Foglio1
Primary ID	Class	Sub-class	VIPs score Green Salanova	± SD	Log FC Green Salanova [HS] vs [FS]	Regulation	Log FC Green Salanova [QS] vs [FS]	Regulation	VIPs score Red Salanova	± SD	Log FC Red Salanova [HS] vs [FS]	Regulation	Log FC Red Salanova [QS] vs [FS]	Regulation
Delphinidin 3-O-(6''-acetyl-glucoside)	Flavonoids	Anthocyanins	1.28644	0.978849	-0.335861	down	-0.332907	down	1.20348	0.498487	-0.619092	down	-1.05144	down
Cyanidin 3-O-sambubioside 5-O-glucoside	Flavonoids	Anthocyanins	1.24873	0.455747	-0.794526	down	0.0833457	up	1.23253	0.163902	1.86159	up	1.00158	up
Cyanidin 3-O-galactoside	Flavonoids	Anthocyanins	1.192	0.47142	-5.90956	down	-17.1892	down	1.16723	0.529755	0.443283	up	0.585478	up
Pelargonidin 3-O-(6''-succinyl-glucoside)	Flavonoids	Anthocyanins	1.13344	0.872959	0.338827	up	-0.191417	down	1.18279	0.371195	-2.12828	down	1.11633	up
Cyanidin 3-O-(6''-malonyl-glucoside)	Flavonoids	Anthocyanins	1.12562	0.502475	-0.205983	down	0.501782	up	1.20219	0.317149	2.48381	up	2.31202	up
Delphinidin 3-O-galactoside	Flavonoids	Anthocyanins	1.10011	1.107	-0.220053	down	8.4523	up	1.30888	0.449486	0.393963	up	0.843062	up
Theaflavin	Flavonoids	Flavanols	1.22326	0.821147	-0.206723	down	-0.295128	down	1.25101	0.265919	-1.61546	down	-6.6874	down
Naringin 4'-O-glucoside	Flavonoids	Flavanones	1.35135	0.571661	1.36417	up	-11.2372	down	1.17345	0.192043	3.16121	up	2.41092	up
Naringenin 7-O-glucoside	Flavonoids	Flavanones	1.30026	0.376959	1.36417	up	-1.94083	down	1.42927	0.18153	0.211984	up	-0.538302	down
5,6-Dihydroxy-7,8,3',4'-tetramethoxyflavone	Flavonoids	Flavones	1.37509	0.956506	-0.688171	down	-0.73553	down	1.31208	0.48457	-3.69519	down	1.00448	up
7,3',4'-Trihydroxyflavone	Flavonoids	Flavones	1.3672	0.677449	0.608475	up	-1.25367	down	1.24427	0.756746	-3.19903	down	-2.27497	down
Apigenin	Flavonoids	Flavones	1.36525	0.652444	0.608475	up	-0.870395	down	1.2762	0.770122	-9.23967	down	-2.27497	down
Apigenin 7-O-glucuronide	Flavonoids	Flavones	1.36393	0.959825	-0.654118	down	-0.679422	down	1.48301	0.290922	16.3613	up	-0.1957	down
Luteolin 7-O-(2-apiosyl-glucoside)	Flavonoids	Flavones	1.2982	0.836235	-0.203938	down	-0.177954	down	1.3169	0.78487	-0.282389	down	-1.1479	down
Apigenin 7-O-(6''-malonyl-apiosyl-glucoside)	Flavonoids	Flavones	1.28219	0.814153	10.9145	up	0.0531813	up	1.14152	0.803225	10.793	up	-0.233035	down
6-Hydroxyluteolin	Flavonoids	Flavones	1.20504	0.741102	3.17383	up	3.27688	up	1.23439	0.309074	0.457308	up	0.722117	up
Chrysoeriol 7-O-(6''-malonyl-glucoside)	Flavonoids	Flavones	1.18662	0.807292	0.372645	up	0.745037	up	1.2127	0.458293	-1.95338	down	-0.74858	down
Quercetin 3-O-glucosyl-xyloside	Flavonoids	Flavonols	1.47937	0.798316	-0.248007	down	-0.242983	down	1.20996	0.447772	-0.652025	down	-1.01155	down
Galangin	Flavonoids	Flavonols	1.3672	0.677449	0.608475	up	-1.25367	down	1.24847	0.735428	-2.75168	down	-1.82762	down
Jaceidin 4'-O-glucuronide	Flavonoids	Flavonols	1.31503	0.502567	-0.730826	down	-0.292967	down	1.32621	0.298188	2.44537	up	0.187508	up
Patuletin 3-O-(2''-feruloylglucosyl)(1-6)-[apiosyl(1-2)]-glucoside	Flavonoids	Flavonols	1.26746	0.986735	-0.505596	down	-0.58801	down	1.16363	0.471583	-1.01818	down	-2.05133	down
Morin	Flavonoids	Flavonols	1.20822	0.706784	3.198	up	3.27688	up	1.23439	0.309074	0.457308	up	0.722117	up
Kaempferol 3-O-(6''-acetyl-galactoside) 7-O-rhamnoside	Flavonoids	Flavonols	1.1875	0.66193	6.84506	up	-3.6127	down	1.21089	0.115598	16.3081	up	16.6819	up
Patuletin 3-O-glucosyl-(1-6)-[apiosyl(1-2)]-glucoside	Flavonoids	Flavonols	1.164	0.819835	-3.4583	down	-0.32212	down	1.35353	0.167122	1.68873	up	1.53571	up
Isorhamnetin 3-O-glucuronide	Flavonoids	Flavonols	1.14015	0.870972	1.36889	up	0.690756	up	1.26642	0.352975	0.862488	up	0.78037	up
5,4'-Dihydroxy-3,3'-dimethoxy-6:7-methylenedioxyflavone 4'-O-glucuronide	Flavonoids	Flavonols	1.13463	0.920882	-0.130377	down	-0.0806802	down	1.3525	0.708503	-2.75354	down	2.2671	up
Kaempferol 3-O-glucosyl-rhamnosyl-galactoside	Flavonoids	Flavonols	1.10966	0.963483	11.0082	up	11.4017	up	1.19111	0.364263	7.32815	up	-11.5138	down
6''-O-Malonyldaidzin	Flavonoids	Isoflavonoids	1.24139	0.950824	-0.271229	down	-0.349353	down	1.20943	0.34608	-0.878511	down	-1.31	down
5-Pentacosenylresorcinol	Other polyphenols	Alkylphenols	1.14927	0.867033	-0.135198	down	0.366933	up	1.16931	0.580969	-1.78331	down	-0.329742	down
Psoralen	Other polyphenols	Furanocoumarins	1.25101	1.20257	-2.00101	down	-0.743665	down	1.10383	0.583865	-1.59749	down	-1.32785	down
Coumestrol	Other polyphenols	Other polyphenols	1.11208	1.22451	2.59635	up	0.254382	up	1.29104	0.726808	4.1831	up	4.42235	up
p-HPEA-EA	Other polyphenols	Tyrosols	1.1844	0.799672	0.592176	up	-1.44428	down	1.34289	0.49381	-5.27685	down	0.761983	up
1,2,2'-Trisinapoylgentiobiose	Phenolic acids	Hydroxycinnamic acids	1.26307	1.01955	-0.572473	down	-0.661894	down	1.113	0.548716	-0.540398	down	-1.60353	down
4-Caffeoylquinic acid	Phenolic acids	Hydroxycinnamic acids	1.19311	0.835525	1.63125	up	0.741123	up	1.28526	0.338781	0.669285	up	0.752415	up
p-Coumaroyl glucose	Phenolic acids	Hydroxycinnamic acids	1.16534	0.814236	-4.9055	down	3.30988	up	1.17911	0.471935	-0.713114	down	-1.21329	down
3,5-Dicaffeoylquinic acid	Phenolic acids	Hydroxycinnamic acids	1.14392	1.04446	0.775256	up	-3.41139	down	1.31	0.278792	0.731188	up	0.827869	up
Chicoric acid	Phenolic acids	Hydroxycinnamic acids	1.12963	0.803297	1.63746	up	0.924617	up	1.25836	0.331891	0.718233	up	0.743031	up
