# Supplementary material for: The Strength of the Nutrient Solution Modulates the Functional Profile of Hydroponically Grown Lettuce in a Genotype-Dependent Manner
Source: Foods. 2020 Aug 21;9(9):1156. doi: 10.3390/foods9091156 (PMC7555578; doi:10.3390/foods9091156)
Supplement: Supplementary file 1 [file foods-09-01156-s001.zip › foods-891657-supplementary/Suppl. Table S4_correlations.xlsx]

## Sheet: pearson green
		anthocyanins	flavanols	flavones	flavonols	lignans	tyrosols	phenolic_acids	stilbenes	TPC	TFC	phosphomomydenum	DPPH	ABTS	CUPRAC	FRAP	metal_chelating	AChE	BChE	Amylase	Tyrosinase	glucosidase
anthocyanins	Pearson correlation	1	0.027	-0.375	0.098	-0.195	0.125	0.136	-0.238	0.166	0.214	0.217	-0.076	0.241	0.004	-0.137	0.3	-0.202	0.205	0.092	0.086	0.106
	Sign. (two-tailed)		0.917	0.125	0.698	0.439	0.622	0.592	0.342	0.511	0.393	0.388	0.764	0.335	0.988	0.588	0.226	0.422	0.414	0.717	0.733	0.676
	N	18	18	18	18	18	18	18	18	18	18	18	18	18	18	18	18	18	18	18	18	18
flavanols	Pearson correlation	0.027	1	0.379	,586*	-0.05	,719**	,578*	-0.085	0.138	-0.284	-0.36	,617**	,592**	0.083	0.336	-0.088	-,497*	-0.005	-0.152	,568*	0.435
	Sign. (two-tailed)	0.917		0.121	0.011	0.844	0.001	0.012	0.737	0.585	0.254	0.142	0.006	0.01	0.744	0.173	0.729	0.036	0.985	0.547	0.014	0.071
	N	18	18	18	18	18	18	18	18	18	18	18	18	18	18	18	18	18	18	18	18	18
flavones	Pearson correlation	-0.375	0.379	1	0.049	0.363	0.117	0.132	0.023	-0.37	-,698**	-,531*	0.227	-0.038	-0.309	-0.059	-0.419	-0.227	-0.177	-0.411	-0.07	0.102
	Sign. (two-tailed)	0.125	0.121		0.846	0.138	0.645	0.603	0.929	0.131	0.001	0.023	0.364	0.881	0.212	0.817	0.083	0.364	0.481	0.09	0.783	0.688
	N	18	18	18	18	18	18	18	18	18	18	18	18	18	18	18	18	18	18	18	18	18
flavonols	Pearson correlation	0.098	,586*	0.049	1	0.165	,550*	,722**	0.306	0.331	0.103	-0.101	,741**	,686**	0.413	,627**	0.135	-0.351	-0.136	0.148	,810**	-0.072
	Sign. (two-tailed)	0.698	0.011	0.846		0.512	0.018	0.001	0.217	0.18	0.686	0.689	0	0.002	0.089	0.005	0.593	0.153	0.59	0.557	0	0.775
	N	18	18	18	18	18	18	18	18	18	18	18	18	18	18	18	18	18	18	18	18	18
lignans	Pearson correlation	-0.195	-0.05	0.363	0.165	1	-0.252	0.023	0.226	-0.029	-0.256	0.034	0.06	-0.242	0.126	0.152	-0.11	-0.157	-0.345	0.289	-0.06	-0.157
	Sign. (two-tailed)	0.439	0.844	0.138	0.512		0.314	0.927	0.368	0.908	0.306	0.894	0.813	0.333	0.62	0.546	0.664	0.534	0.161	0.245	0.814	0.535
	N	18	18	18	18	18	18	18	18	18	18	18	18	18	18	18	18	18	18	18	18	18
tyrosols	Pearson correlation	0.125	,719**	0.117	,550*	-0.252	1	,520*	0.16	0.253	0.103	-0.09	,499*	0.403	0.341	0.465	0.203	-0.168	0.114	0.072	,688**	0.092
	Sign. (two-tailed)	0.622	0.001	0.645	0.018	0.314		0.027	0.527	0.31	0.683	0.724	0.035	0.098	0.166	0.052	0.419	0.506	0.653	0.775	0.002	0.716
	N	18	18	18	18	18	18	18	18	18	18	18	18	18	18	18	18	18	18	18	18	18
phenolic_acids	Pearson correlation	0.136	,578*	0.132	,722**	0.023	,520*	1	0.159	0.041	-0.123	-0.105	,888**	,739**	0.161	,487*	-0.223	-0.368	-0.063	-0.145	,692**	-0.041
	Sign. (two-tailed)	0.592	0.012	0.603	0.001	0.927	0.027		0.528	0.872	0.628	0.678	0	0	0.523	0.04	0.374	0.133	0.803	0.566	0.001	0.871
	N	18	18	18	18	18	18	18	18	18	18	18	18	18	18	18	18	18	18	18	18	18
stilbenes	Pearson correlation	-0.238	-0.085	0.023	0.306	0.226	0.16	0.159	1	0.433	0.438	0.228	0.278	0.113	,476*	,493*	0.455	-0.049	0.162	0.378	0.43	-,627**
	Sign. (two-tailed)	0.342	0.737	0.929	0.217	0.368	0.527	0.528		0.072	0.069	0.364	0.264	0.655	0.046	0.038	0.058	0.847	0.522	0.121	0.075	0.005
	N	18	18	18	18	18	18	18	18	18	18	18	18	18	18	18	18	18	18	18	18	18
TPC	Pearson correlation	0.166	0.138	-0.37	0.331	-0.029	0.253	0.041	0.433	1	,608**	,521*	0.255	0.143	,890**	,757**	,865**	-0.236	,659**	,827**	,555*	-0.288
	Sign. (two-tailed)	0.511	0.585	0.131	0.18	0.908	0.31	0.872	0.072		0.007	0.027	0.307	0.57	0	0	0	0.346	0.003	0	0.017	0.246
	N	18	18	18	18	18	18	18	18	18	18	18	18	18	18	18	18	18	18	18	18	18
TFC	Pearson correlation	0.214	-0.284	-,698**	0.103	-0.256	0.103	-0.123	0.438	,608**	1	0.407	-0.159	0.071	,597**	0.336	,654**	0.38	0.34	,567*	0.281	-0.355
	Sign. (two-tailed)	0.393	0.254	0.001	0.686	0.306	0.683	0.628	0.069	0.007		0.094	0.529	0.78	0.009	0.173	0.003	0.12	0.167	0.014	0.258	0.149
	N	18	18	18	18	18	18	18	18	18	18	18	18	18	18	18	18	18	18	18	18	18
phosphomomydenum	Pearson correlation	0.217	-0.36	-,531*	-0.101	0.034	-0.09	-0.105	0.228	,521*	0.407	1	-0.037	-0.156	,558*	0.389	,558*	0.174	0.366	,661**	0.157	-,598**
	Sign. (two-tailed)	0.388	0.142	0.023	0.689	0.894	0.724	0.678	0.364	0.027	0.094		0.885	0.536	0.016	0.11	0.016	0.491	0.135	0.003	0.535	0.009
	N	18	18	18	18	18	18	18	18	18	18	18	18	18	18	18	18	18	18	18	18	18
DPPH	Pearson correlation	-0.076	,617**	0.227	,741**	0.06	,499*	,888**	0.278	0.255	-0.159	-0.037	1	,693**	0.339	,706**	-0.055	-,510*	0.101	0.008	,823**	-0.152
	Sign. (two-tailed)	0.764	0.006	0.364	0	0.813	0.035	0	0.264	0.307	0.529	0.885		0.001	0.169	0.001	0.828	0.031	0.69	0.975	0	0.548
	N	18	18	18	18	18	18	18	18	18	18	18	18	18	18	18	18	18	18	18	18	18
ABTS	Pearson correlation	0.241	,592**	-0.038	,686**	-0.242	0.403	,739**	0.113	0.143	0.071	-0.156	,693**	1	0.021	0.307	-0.05	-0.262	-0.015	-0.228	,711**	-0.009
	Sign. (two-tailed)	0.335	0.01	0.881	0.002	0.333	0.098	0	0.655	0.57	0.78	0.536	0.001		0.934	0.215	0.845	0.294	0.953	0.364	0.001	0.973
	N	18	18	18	18	18	18	18	18	18	18	18	18	18	18	18	18	18	18	18	18	18
CUPRAC	Pearson correlation	0.004	0.083	-0.309	0.413	0.126	0.341	0.161	,476*	,890**	,597**	,558*	0.339	0.021	1	,893**	,719**	-0.067	0.462	,887**	,593**	-0.397
	Sign. (two-tailed)	0.988	0.744	0.212	0.089	0.62	0.166	0.523	0.046	0	0.009	0.016	0.169	0.934		0	0.001	0.792	0.054	0	0.01	0.103
	N	18	18	18	18	18	18	18	18	18	18	18	18	18	18	18	18	18	18	18	18	18
FRAP	Pearson correlation	-0.137	0.336	-0.059	,627**	0.152	0.465	,487*	,493*	,757**	0.336	0.389	,706**	0.307	,893**	1	,479*	-0.229	0.365	,656**	,810**	-0.409
	Sign. (two-tailed)	0.588	0.173	0.817	0.005	0.546	0.052	0.04	0.038	0	0.173	0.11	0.001	0.215	0		0.044	0.36	0.136	0.003	0	0.092
	N	18	18	18	18	18	18	18	18	18	18	18	18	18	18	18	18	18	18	18	18	18
metal_chelating	Pearson correlation	0.3	-0.088	-0.419	0.135	-0.11	0.203	-0.223	0.455	,865**	,654**	,558*	-0.055	-0.05	,719**	,479*	1	-0.132	,618**	,726**	0.363	-0.335
	Sign. (two-tailed)	0.226	0.729	0.083	0.593	0.664	0.419	0.374	0.058	0	0.003	0.016	0.828	0.845	0.001	0.044		0.601	0.006	0.001	0.139	0.175
	N	18	18	18	18	18	18	18	18	18	18	18	18	18	18	18	18	18	18	18	18	18
AChE	Pearson correlation	-0.202	-,497*	-0.227	-0.351	-0.157	-0.168	-0.368	-0.049	-0.236	0.38	0.174	-,510*	-0.262	-0.067	-0.229	-0.132	1	-0.22	0.006	-0.3	-0.363
	Sign. (two-tailed)	0.422	0.036	0.364	0.153	0.534	0.506	0.133	0.847	0.346	0.12	0.491	0.031	0.294	0.792	0.36	0.601		0.381	0.982	0.227	0.139
	N	18	18	18	18	18	18	18	18	18	18	18	18	18	18	18	18	18	18	18	18	18
BChE	Pearson correlation	0.205	-0.005	-0.177	-0.136	-0.345	0.114	-0.063	0.162	,659**	0.34	0.366	0.101	-0.015	0.462	0.365	,618**	-0.22	1	0.344	0.233	-0.187
	Sign. (two-tailed)	0.414	0.985	0.481	0.59	0.161	0.653	0.803	0.522	0.003	0.167	0.135	0.69	0.953	0.054	0.136	0.006	0.381		0.162	0.352	0.457
	N	18	18	18	18	18	18	18	18	18	18	18	18	18	18	18	18	18	18	18	18	18
Amylase	Pearson correlation	0.092	-0.152	-0.411	0.148	0.289	0.072	-0.145	0.378	,827**	,567*	,661**	0.008	-0.228	,887**	,656**	,726**	0.006	0.344	1	0.287	-0.369
	Sign. (two-tailed)	0.717	0.547	0.09	0.557	0.245	0.775	0.566	0.121	0	0.014	0.003	0.975	0.364	0	0.003	0.001	0.982	0.162		0.248	0.132
	N	18	18	18	18	18	18	18	18	18	18	18	18	18	18	18	18	18	18	18	18	18
Tyrosinase	Pearson correlation	0.086	,568*	-0.07	,810**	-0.06	,688**	,692**	0.43	,555*	0.281	0.157	,823**	,711**	,593**	,810**	0.363	-0.3	0.233	0.287	1	-0.295
	Sign. (two-tailed)	0.733	0.014	0.783	0	0.814	0.002	0.001	0.075	0.017	0.258	0.535	0	0.001	0.01	0	0.139	0.227	0.352	0.248		0.235
	N	18	18	18	18	18	18	18	18	18	18	18	18	18	18	18	18	18	18	18	18	18
glucosidase	Pearson correlation	0.106	0.435	0.102	-0.072	-0.157	0.092	-0.041	-,627**	-0.288	-0.355	-,598**	-0.152	-0.009	-0.397	-0.409	-0.335	-0.363	-0.187	-0.369	-0.295	1
	Sign. (two-tailed)	0.676	0.071	0.688	0.775	0.535	0.716	0.871	0.005	0.246	0.149	0.009	0.548	0.973	0.103	0.092	0.175	0.139	0.457	0.132	0.235
	N	18	18	18	18	18	18	18	18	18	18	18	18	18	18	18	18	18	18	18	18	18
* Significant correlation p > 0.01 (two-tailed)
**Significant correlation p > 0.01 (two-tailed)

## Sheet: pearson red
Correlazioni
		anthocyanins	flavanols	flavones	flavonols	lignans	tyrosols	phenolic_acids	stilbenes	TPC	TFC	phosphomomydenum	DPPH	ABTS	CUPRAC	FRAP	metal_chelating	AChE	BChE	Amylase	Tyrosinase	glucosidase
anthocyanins	Correlazione di Pearson	1	0.226	-0.055	,897**	,551*	,654**	,842**	-0.205	0.341	-0.3	0.453	,756**	,582*	,514*	,603**	-0.14	-0.044	-0.377	-0.087	-0.059	0.009
	Sign. (a due code)		0.368	0.83	0	0.018	0.003	0	0.415	0.167	0.227	0.059	0	0.011	0.029	0.008	0.579	0.864	0.123	0.73	0.817	0.973
	N	18	18	18	18	18	18	18	18	18	18	18	18	18	18	18	18	18	18	18	18	18
flavanols	Correlazione di Pearson	0.226	1	-0.376	0.086	,603**	0.377	0.46	-0.049	0.4	0.107	0.433	0.392	0.163	0.419	0.451	-0.073	0.219	-0.266	0.188	-0.398	0.018
	Sign. (a due code)	0.368		0.124	0.736	0.008	0.123	0.055	0.847	0.1	0.674	0.072	0.107	0.518	0.083	0.06	0.775	0.383	0.286	0.455	0.101	0.945
	N	18	18	18	18	18	18	18	18	18	18	18	18	18	18	18	18	18	18	18	18	18
flavones	Correlazione di Pearson	-0.055	-0.376	1	-0.026	-,517*	-0.237	-0.351	0.03	0.387	-,621**	0.311	0.108	0.353	0.296	0.193	,655**	0.238	0.312	,529*	-0.369	0.395
	Sign. (a due code)	0.83	0.124		0.92	0.028	0.343	0.153	0.907	0.113	0.006	0.209	0.671	0.151	0.233	0.442	0.003	0.342	0.208	0.024	0.132	0.105
	N	18	18	18	18	18	18	18	18	18	18	18	18	18	18	18	18	18	18	18	18	18
flavonols	Correlazione di Pearson	,897**	0.086	-0.026	1	,518*	,661**	,739**	-0.322	0.314	-0.377	0.366	,706**	,594**	,474*	,545*	-0.094	0.044	-0.437	-0.087	-0.048	0.009
	Sign. (a due code)	0	0.736	0.92		0.028	0.003	0	0.193	0.204	0.123	0.135	0.001	0.009	0.047	0.019	0.711	0.862	0.07	0.731	0.851	0.971
	N	18	18	18	18	18	18	18	18	18	18	18	18	18	18	18	18	18	18	18	18	18
lignans	Correlazione di Pearson	,551*	,603**	-,517*	,518*	1	0.448	,695**	-0.048	0.066	0.015	0.263	0.448	0.194	0.24	0.336	-0.403	0.349	-,741**	-0.368	-0.224	-,474*
	Sign. (a due code)	0.018	0.008	0.028	0.028		0.062	0.001	0.851	0.796	0.953	0.292	0.063	0.44	0.338	0.173	0.097	0.155	0	0.133	0.371	0.047
	N	18	18	18	18	18	18	18	18	18	18	18	18	18	18	18	18	18	18	18	18	18
tyrosols	Correlazione di Pearson	,654**	0.377	-0.237	,661**	0.448	1	,797**	-0.257	,570*	-0.253	,550*	,775**	,630**	,653**	,696**	0.009	0.085	-0.35	0.201	-0.293	0.113
	Sign. (a due code)	0.003	0.123	0.343	0.003	0.062		0	0.304	0.013	0.311	0.018	0	0.005	0.003	0.001	0.971	0.736	0.155	0.423	0.238	0.655
	N	18	18	18	18	18	18	18	18	18	18	18	18	18	18	18	18	18	18	18	18	18
phenolic_acids	Correlazione di Pearson	,842**	0.46	-0.351	,739**	,695**	,797**	1	-0.222	0.435	-0.194	,580*	,843**	,635**	,591**	,701**	-0.12	0.16	-,535*	-0.104	-0.106	-0.052
	Sign. (a due code)	0	0.055	0.153	0	0.001	0		0.375	0.072	0.44	0.012	0	0.005	0.01	0.001	0.635	0.527	0.022	0.683	0.675	0.836
	N	18	18	18	18	18	18	18	18	18	18	18	18	18	18	18	18	18	18	18	18	18
stilbenes	Correlazione di Pearson	-0.205	-0.049	0.03	-0.322	-0.048	-0.257	-0.222	1	-0.245	0.182	-0.148	-0.243	-0.22	-0.225	-0.219	-0.12	-0.071	0.133	-0.165	-0.051	-0.119
	Sign. (a due code)	0.415	0.847	0.907	0.193	0.851	0.304	0.375		0.327	0.469	0.557	0.33	0.38	0.369	0.384	0.636	0.78	0.599	0.512	0.84	0.638
	N	18	18	18	18	18	18	18	18	18	18	18	18	18	18	18	18	18	18	18	18	18
TPC	Correlazione di Pearson	0.341	0.4	0.387	0.314	0.066	,570*	0.435	-0.245	1	-,734**	,891**	,802**	,862**	,952**	,917**	,734**	,469*	-0.081	,789**	-,663**	0.447
	Sign. (a due code)	0.167	0.1	0.113	0.204	0.796	0.013	0.072	0.327		0.001	0	0	0	0	0	0.001	0.05	0.75	0	0.003	0.063
	N	18	18	18	18	18	18	18	18	18	18	18	18	18	18	18	18	18	18	18	18	18
TFC	Correlazione di Pearson	-0.3	0.107	-,621**	-0.377	0.015	-0.253	-0.194	0.182	-,734**	1	-,724**	-,574*	-,768**	-,734**	-,682**	-,796**	-,552*	0.12	-,636**	,544*	-0.259
	Sign. (a due code)	0.227	0.674	0.006	0.123	0.953	0.311	0.44	0.469	0.001		0.001	0.013	0	0.001	0.002	0	0.018	0.635	0.005	0.02	0.3
	N	18	18	18	18	18	18	18	18	18	18	18	18	18	18	18	18	18	18	18	18	18
phosphomomydenum	Correlazione di Pearson	0.453	0.433	0.311	0.366	0.263	,550*	,580*	-0.148	,891**	-,724**	1	,821**	,833**	,893**	,889**	,625**	,494*	-0.157	,601**	-,637**	0.388
	Sign. (a due code)	0.059	0.072	0.209	0.135	0.292	0.018	0.012	0.557	0	0.001		0	0	0	0	0.006	0.037	0.533	0.008	0.004	0.111
	N	18	18	18	18	18	18	18	18	18	18	18	18	18	18	18	18	18	18	18	18	18
DPPH	Correlazione di Pearson	,756**	0.392	0.108	,706**	0.448	,775**	,843**	-0.243	,802**	-,574*	,821**	1	,928**	,901**	,947**	0.328	0.397	-0.426	0.311	-0.413	0.168
	Sign. (a due code)	0	0.107	0.671	0.001	0.063	0	0	0.33	0	0.013	0		0	0	0	0.183	0.103	0.078	0.21	0.089	0.506
	N	18	18	18	18	18	18	18	18	18	18	18	18	18	18	18	18	18	18	18	18	18
ABTS	Correlazione di Pearson	,582*	0.163	0.353	,594**	0.194	,630**	,635**	-0.22	,862**	-,768**	,833**	,928**	1	,930**	,937**	,591**	,481*	-0.344	,486*	-0.414	0.259
	Sign. (a due code)	0.011	0.518	0.151	0.009	0.44	0.005	0.005	0.38	0	0	0	0		0	0	0.01	0.043	0.163	0.041	0.088	0.299
	N	18	18	18	18	18	18	18	18	18	18	18	18	18	18	18	18	18	18	18	18	18
CUPRAC	Correlazione di Pearson	,514*	0.419	0.296	,474*	0.24	,653**	,591**	-0.225	,952**	-,734**	,893**	,901**	,930**	1	,986**	,604**	,504*	-0.294	,634**	-,558*	0.3
	Sign. (a due code)	0.029	0.083	0.233	0.047	0.338	0.003	0.01	0.369	0	0.001	0	0	0		0	0.008	0.033	0.237	0.005	0.016	0.226
	N	18	18	18	18	18	18	18	18	18	18	18	18	18	18	18	18	18	18	18	18	18
FRAP	Correlazione di Pearson	,603**	0.451	0.193	,545*	0.336	,696**	,701**	-0.219	,917**	-,682**	,889**	,947**	,937**	,986**	1	,519*	,476*	-0.348	,530*	-,503*	0.264
	Sign. (a due code)	0.008	0.06	0.442	0.019	0.173	0.001	0.001	0.384	0	0.002	0	0	0	0		0.027	0.046	0.157	0.024	0.033	0.291
	N	18	18	18	18	18	18	18	18	18	18	18	18	18	18	18	18	18	18	18	18	18
metal_chelating	Correlazione di Pearson	-0.14	-0.073	,655**	-0.094	-0.403	0.009	-0.12	-0.12	,734**	-,796**	,625**	0.328	,591**	,604**	,519*	1	0.427	0.22	,830**	-,486*	,570*
	Sign. (a due code)	0.579	0.775	0.003	0.711	0.097	0.971	0.635	0.636	0.001	0	0.006	0.183	0.01	0.008	0.027		0.077	0.38	0	0.041	0.014
	N	18	18	18	18	18	18	18	18	18	18	18	18	18	18	18	18	18	18	18	18	18
AChE	Correlazione di Pearson	-0.044	0.219	0.238	0.044	0.349	0.085	0.16	-0.071	,469*	-,552*	,494*	0.397	,481*	,504*	,476*	0.427	1	-,611**	0.208	-,562*	-0.239
	Sign. (a due code)	0.864	0.383	0.342	0.862	0.155	0.736	0.527	0.78	0.05	0.018	0.037	0.103	0.043	0.033	0.046	0.077		0.007	0.408	0.015	0.339
	N	18	18	18	18	18	18	18	18	18	18	18	18	18	18	18	18	18	18	18	18	18
BChE	Correlazione di Pearson	-0.377	-0.266	0.312	-0.437	-,741**	-0.35	-,535*	0.133	-0.081	0.12	-0.157	-0.426	-0.344	-0.294	-0.348	0.22	-,611**	1	0.318	0.078	,589*
	Sign. (a due code)	0.123	0.286	0.208	0.07	0	0.155	0.022	0.599	0.75	0.635	0.533	0.078	0.163	0.237	0.157	0.38	0.007		0.198	0.759	0.01
	N	18	18	18	18	18	18	18	18	18	18	18	18	18	18	18	18	18	18	18	18	18
Amylase	Correlazione di Pearson	-0.087	0.188	,529*	-0.087	-0.368	0.201	-0.104	-0.165	,789**	-,636**	,601**	0.311	,486*	,634**	,530*	,830**	0.208	0.318	1	-,586*	,560*
	Sign. (a due code)	0.73	0.455	0.024	0.731	0.133	0.423	0.683	0.512	0	0.005	0.008	0.21	0.041	0.005	0.024	0	0.408	0.198		0.011	0.016
	N	18	18	18	18	18	18	18	18	18	18	18	18	18	18	18	18	18	18	18	18	18
Tyrosinase	Correlazione di Pearson	-0.059	-0.398	-0.369	-0.048	-0.224	-0.293	-0.106	-0.051	-,663**	,544*	-,637**	-0.413	-0.414	-,558*	-,503*	-,486*	-,562*	0.078	-,586*	1	-0.111
	Sign. (a due code)	0.817	0.101	0.132	0.851	0.371	0.238	0.675	0.84	0.003	0.02	0.004	0.089	0.088	0.016	0.033	0.041	0.015	0.759	0.011		0.66
	N	18	18	18	18	18	18	18	18	18	18	18	18	18	18	18	18	18	18	18	18	18
glucosidase	Correlazione di Pearson	0.009	0.018	0.395	0.009	-,474*	0.113	-0.052	-0.119	0.447	-0.259	0.388	0.168	0.259	0.3	0.264	,570*	-0.239	,589*	,560*	-0.111	1
	Sign. (a due code)	0.973	0.945	0.105	0.971	0.047	0.655	0.836	0.638	0.063	0.3	0.111	0.506	0.299	0.226	0.291	0.014	0.339	0.01	0.016	0.66
	N	18	18	18	18	18	18	18	18	18	18	18	18	18	18	18	18	18	18	18	18	18
** La correlazione è significativa a livello 0,01 (a due code).
* La correlazione è significativa a livello 0,05 (a due code).
